# Supplementary material for: ﻿Survey of the Notonectidae (Insecta, Hemiptera, Heteroptera, Nepomorpha) from northeastern Brazil
Source: Zookeys. 2025 Apr 1;1233:245–88. doi: 10.3897/zookeys.1233.120598 (PMC11979616; doi:10.3897/zookeys.1233.120598)
Supplement: XML Treatment for Buenoa amnigenus [file zookeys.1233.120598-treatment1.xml]

<!DOCTYPE tp:taxon-treatment
  PUBLIC "-//TaxonX//DTD Taxonomic Treatment Publishing DTD v0 20100105//EN" "tax-treatment-NSO.dtd">
<tp:taxon-treatment xmlns:tp="http://www.plazi.org/taxpub"><tp:treatment-meta><kwd-group><label>Taxon classification</label><kwd>
                <named-content content-type="kingdom">Animalia</named-content>
              </kwd></kwd-group><mixed-citation publication-type="journal"><person-group><name><surname>Jordão</surname><given-names>Rafael</given-names></name><name><surname>Barbosa</surname><given-names>Julianna Freires</given-names></name><name><surname>Moreira</surname><given-names>Felipe Ferraz Figueiredo</given-names></name></person-group><article-title>﻿Survey of the <tp:taxon-name><tp:taxon-name-part taxon-name-part-type="family">Notonectidae</tp:taxon-name-part></tp:taxon-name> (<tp:taxon-name><tp:taxon-name-part taxon-name-part-type="class">Insecta</tp:taxon-name-part></tp:taxon-name>, <tp:taxon-name><tp:taxon-name-part taxon-name-part-type="order">Hemiptera</tp:taxon-name-part></tp:taxon-name>, <tp:taxon-name><tp:taxon-name-part taxon-name-part-type="suborder">Heteroptera</tp:taxon-name-part></tp:taxon-name>, <tp:taxon-name><tp:taxon-name-part taxon-name-part-type="infraorder">Nepomorpha</tp:taxon-name-part></tp:taxon-name>) from northeastern Brazil</article-title><source>Zookeys</source><day>01</day><month>04</month><year>2025</year><volume>1233</volume><fpage>245</fpage><lpage>288</lpage><pub-id pub-id-type="doi">10.3897/zookeys.1233.120598</pub-id></mixed-citation></tp:treatment-meta><tp:nomenclature><label>﻿</label><tp:taxon-name>
              <object-id xmlns:xlink="http://www.w3.org/1999/xlink" content-type="arpha" xlink:type="simple">1ED0B973-7287-5943-92BA-DC5E7237781A</object-id>
              <tp:taxon-name-part taxon-name-part-type="genus" reg="Buenoa">Buenoa</tp:taxon-name-part>
              <tp:taxon-name-part taxon-name-part-type="species" reg="amnigenus">amnigenus</tp:taxon-name-part>
            </tp:taxon-name><tp:taxon-authority>(White, 1879)</tp:taxon-authority><xref ref-type="fig" rid="F20">Fig. 10A</xref><tp:nomenclature-citation-list><tp:nomenclature-citation><tp:taxon-name>
                  <tp:taxon-name-part taxon-name-part-type="genus" reg="Anisops">Anisops</tp:taxon-name-part>
                  <tp:taxon-name-part taxon-name-part-type="species" reg="amnigenus">amnigenus</tp:taxon-name-part>
                </tp:taxon-name><comment>White, 1879: 271 [original description].</comment></tp:nomenclature-citation><tp:nomenclature-citation><tp:taxon-name>
                  <tp:taxon-name-part taxon-name-part-type="genus" reg="Buenoa">Buenoa</tp:taxon-name-part>
                  <tp:taxon-name-part taxon-name-part-type="species" reg="amnigenus">amnigenus</tp:taxon-name-part>
                </tp:taxon-name><comment>; <xref ref-type="bibr" rid="B44">Kirkaldy (1904)</xref>: 120 [genus transfer].</comment></tp:nomenclature-citation></tp:nomenclature-citation-list></tp:nomenclature><tp:treatment-sec sec-type="diagnosis" id="SECID0ESQAG"><title>Diagnosis.</title><p>Small species, male length 4.8–5.4 mm. Synthlipsis very narrow, &lt; 1/10 of vertex width. Labrum sided by pair of tufts of setae. Labial prong slightly longer than third labial article, originating proximally on article. Fore femur without stridulatory area.</p></tp:treatment-sec><tp:treatment-sec sec-type="Taxonomic notes" id="SECID0EXQAG"><title>Taxonomic notes.</title><p>A member of the <italic><tp:taxon-name><tp:taxon-name-part taxon-name-part-type="genus" reg="Buenoa"/><tp:taxon-name-part taxon-name-part-type="species" reg="salutis">salutis</tp:taxon-name-part></tp:taxon-name></italic> group. It differs from the most similar species, <italic><tp:taxon-name><tp:taxon-name-part taxon-name-part-type="genus" reg="Buenoa">B.</tp:taxon-name-part><tp:taxon-name-part taxon-name-part-type="species" reg="amnigenoidea">amnigenoidea</tp:taxon-name-part></tp:taxon-name></italic> Nieser, 1970, by the chaetotaxy of the labrum and minor characteristics of the fore trochanter, femur, and tibia. Also, from <italic><tp:taxon-name><tp:taxon-name-part taxon-name-part-type="genus" reg="Buenoa">B.</tp:taxon-name-part><tp:taxon-name-part taxon-name-part-type="species" reg="amnigenopsis">amnigenopsis</tp:taxon-name-part></tp:taxon-name></italic> Nieser, 1975 by the presence of a notch on the apex of the fore femur of this species, which is absent in <italic><tp:taxon-name><tp:taxon-name-part taxon-name-part-type="genus" reg="Buenoa">B.</tp:taxon-name-part><tp:taxon-name-part taxon-name-part-type="species" reg="amnigenus">amnigenus</tp:taxon-name-part></tp:taxon-name></italic>. Finally, it can be distinguished from <italic><tp:taxon-name><tp:taxon-name-part taxon-name-part-type="genus" reg="Buenoa">B.</tp:taxon-name-part><tp:taxon-name-part taxon-name-part-type="species" reg="salutis">salutis</tp:taxon-name-part></tp:taxon-name></italic> based on the larger size, narrower synthlipsis and more pronounced tylus. More detailed comparisons between species of this group can be found in <xref ref-type="bibr" rid="B9">Barbosa and Nessimian (2013a)</xref>.</p></tp:treatment-sec><tp:treatment-sec sec-type="distribution" id="SECID0EXSAG"><title>Distribution.</title><p>Argentina (<xref ref-type="bibr" rid="B4">Bachmann 1971</xref>). Bolivia (<xref ref-type="bibr" rid="B87">Truxal 1953</xref>). Brazil: <abbrev xmlns:xlink="http://www.w3.org/1999/xlink" xlink:title="Alagoas" id="ABBRID0EFTAG" xlink:type="simple">AL</abbrev> [new record], <abbrev xmlns:xlink="http://www.w3.org/1999/xlink" xlink:title="Amazonas" id="ABBRID0EJTAG" xlink:type="simple">AM</abbrev> (<xref ref-type="bibr" rid="B93">White 1879</xref>; <xref ref-type="bibr" rid="B87">Truxal 1953</xref>; <xref ref-type="bibr" rid="B59">Nieser 1975</xref>; <xref ref-type="bibr" rid="B9">Barbosa and Nessimian 2013a</xref>; <xref ref-type="bibr" rid="B11">Barbosa and Rodrigues 2013</xref>), <abbrev xmlns:xlink="http://www.w3.org/1999/xlink" xlink:title="Bahia" id="ABBRID0EBUAG" xlink:type="simple">BA</abbrev> [new record], <abbrev xmlns:xlink="http://www.w3.org/1999/xlink" xlink:title="Ceará" id="ABBRID0EFUAG" xlink:type="simple">CE</abbrev> (<xref ref-type="bibr" rid="B87">Truxal 1953</xref>; <xref ref-type="bibr" rid="B59">Nieser 1975</xref>; this work), <abbrev xmlns:xlink="http://www.w3.org/1999/xlink" xlink:title="Goiás" id="ABBRID0ERUAG" xlink:type="simple">GO</abbrev> (<xref ref-type="bibr" rid="B88">Truxal 1957</xref>), <abbrev xmlns:xlink="http://www.w3.org/1999/xlink" xlink:title="Minas Gerais" id="ABBRID0EZUAG" xlink:type="simple">MG</abbrev> (<xref ref-type="bibr" rid="B91">Valbon et al. 2021</xref>), <abbrev xmlns:xlink="http://www.w3.org/1999/xlink" xlink:title="Mato Grosso do Sul" id="ABBRID0EBVAG" xlink:type="simple">MS</abbrev> (<xref ref-type="bibr" rid="B87">Truxal 1953</xref>), <abbrev xmlns:xlink="http://www.w3.org/1999/xlink" xlink:title="Mato Grosso" id="ABBRID0EJVAG" xlink:type="simple">MT</abbrev> (<xref ref-type="bibr" rid="B32">Heckman 1998</xref>), <abbrev xmlns:xlink="http://www.w3.org/1999/xlink" xlink:title="Pará" id="ABBRID0ERVAG" xlink:type="simple">PA</abbrev> (<xref ref-type="bibr" rid="B87">Truxal 1953</xref>; <xref ref-type="bibr" rid="B9">Barbosa and Nessimian 2013a</xref>), <abbrev xmlns:xlink="http://www.w3.org/1999/xlink" xlink:title="Paraíba" id="ABBRID0E4VAG" xlink:type="simple">PB</abbrev> (<xref ref-type="bibr" rid="B87">Truxal 1953</xref>; <xref ref-type="bibr" rid="B59">Nieser 1975</xref>), <abbrev xmlns:xlink="http://www.w3.org/1999/xlink" xlink:title="Pernambuco" id="ABBRID0EJWAG" xlink:type="simple">PE</abbrev> (<xref ref-type="bibr" rid="B87">Truxal 1953</xref>; <xref ref-type="bibr" rid="B59">Nieser 1975</xref>; this work), <abbrev xmlns:xlink="http://www.w3.org/1999/xlink" xlink:title="Piauí" id="ABBRID0EVWAG" xlink:type="simple">PI</abbrev> [new record], <abbrev xmlns:xlink="http://www.w3.org/1999/xlink" xlink:title="Rio Grande do Norte" id="ABBRID0EZWAG" xlink:type="simple">RN</abbrev> (<xref ref-type="bibr" rid="B87">Truxal 1953</xref>; <xref ref-type="bibr" rid="B59">Nieser 1975</xref>), <abbrev xmlns:xlink="http://www.w3.org/1999/xlink" xlink:title="São Paulo" id="ABBRID0EFXAG" xlink:type="simple">SP</abbrev> (<xref ref-type="bibr" rid="B20">Castanhole et al. 2013</xref>; <xref ref-type="bibr" rid="B70">Pereira et al. 2015a</xref>), <abbrev xmlns:xlink="http://www.w3.org/1999/xlink" xlink:title="Tocantins" id="ABBRID0ERXAG" xlink:type="simple">TO</abbrev> (<xref ref-type="bibr" rid="B88">Truxal 1957</xref>). Guyana (<xref ref-type="bibr" rid="B87">Truxal 1953</xref>). Paraguay (<xref ref-type="bibr" rid="B87">Truxal 1953</xref>). Peru (<xref ref-type="bibr" rid="B87">Truxal 1953</xref>). Suriname (<xref ref-type="bibr" rid="B59">Nieser 1975</xref>). Trinidad &amp; Tobago (<xref ref-type="bibr" rid="B60">Nieser and Alkins-Koo 1991</xref>).</p></tp:treatment-sec><tp:treatment-sec sec-type="material" id="SECID0ENYAG"><title>Material examined.</title><p>Brazil, !<abbrev xmlns:xlink="http://www.w3.org/1999/xlink" xlink:title="Alagoas" id="ABBRID0ETYAG" xlink:type="simple">AL</abbrev>, 2018: 1 ♂: Campo Grande municipality, açude, AL6 station, 07.VII.2018. <named-content xmlns:xlink="http://www.w3.org/1999/xlink" content-type="dwc:verbatimCoordinates" xlink:type="simple"><named-content content-type="geo-json" specific-use="{&#34;type&#34;:&#34;Point&#34;,&#34;coordinates&#34;:[-36.827500,-9.943600]}" id="NCID0E1YAG" xlink:type="simple">-9.9436, -36.8275</named-content></named-content>. C.F.B. Floriano, J.M.S. Rodrigues &amp; J.F. Barbosa cols., <abbrev xmlns:xlink="http://www.w3.org/1999/xlink" xlink:title="Coleção Entomológica do Instituto Oswaldo Cruz" id="ABBRID0E6YAG" xlink:type="simple">CEIOC</abbrev> 81609; 1 ♂, 1 ♀: Piaçabuçu municipality, Rio Piauí, 02.V.2018. <named-content xmlns:xlink="http://www.w3.org/1999/xlink" content-type="dwc:verbatimCoordinates" xlink:type="simple"><named-content content-type="geo-json" specific-use="{&#34;type&#34;:&#34;Point&#34;,&#34;coordinates&#34;:[-36.482800,-10.347000]}" id="NCID0EGZAG" xlink:type="simple">-10.347, -36.4828</named-content></named-content>. C.F.B. Floriano, J.M.S. Rodrigues &amp; O.M. Magalhães cols., <abbrev xmlns:xlink="http://www.w3.org/1999/xlink" xlink:title="Coleção Entomológica do Instituto Oswaldo Cruz" id="ABBRID0ELZAG" xlink:type="simple">CEIOC</abbrev> 81703. !<abbrev xmlns:xlink="http://www.w3.org/1999/xlink" xlink:title="Bahia" id="ABBRID0EPZAG" xlink:type="simple">BA</abbrev>, 2018: 1 ♂: Lençóis municipality, <abbrev xmlns:xlink="http://www.w3.org/1999/xlink" xlink:title="Parque Nacional da Chapada Diamantina" id="ABBRID0ETZAG" xlink:type="simple">PNCD</abbrev>, Ribeirão do Meio, Terra 9 station, 341 m, 22.VIII.2018. <named-content xmlns:xlink="http://www.w3.org/1999/xlink" content-type="dwc:verbatimCoordinates" xlink:type="simple"><named-content content-type="geo-json" specific-use="{&#34;type&#34;:&#34;Point&#34;,&#34;coordinates&#34;:[-41.381700,-12.586000]}" id="NCID0E1ZAG" xlink:type="simple">-12.586, -41.3817</named-content></named-content>. C.C. Gonçalves col., <abbrev xmlns:xlink="http://www.w3.org/1999/xlink" xlink:title="Coleção Entomológica do Instituto Oswaldo Cruz" id="ABBRID0E6ZAG" xlink:type="simple">CEIOC</abbrev> 81907. <abbrev xmlns:xlink="http://www.w3.org/1999/xlink" xlink:title="Ceará" id="ABBRID0ED1AG" xlink:type="simple">CE</abbrev>, 2019: 2 ♂: Aiuaba municipality, <abbrev xmlns:xlink="http://www.w3.org/1999/xlink" xlink:title="Estação Ecológica de Aiuaba" id="ABBRID0EH1AG" xlink:type="simple">EEA</abbrev>, casa da gameleira, Terra 1 station, light trap, 517 m, 09.IV.2019. <named-content xmlns:xlink="http://www.w3.org/1999/xlink" content-type="dwc:verbatimCoordinates" xlink:type="simple"><named-content content-type="geo-json" specific-use="{&#34;type&#34;:&#34;Point&#34;,&#34;coordinates&#34;:[-40.281200,-6.697600]}" id="NCID0EO1AG" xlink:type="simple">-6.6976, -40.2812</named-content></named-content>. J.M.S. Rodrigues col., <abbrev xmlns:xlink="http://www.w3.org/1999/xlink" xlink:title="Coleção Entomológica do Instituto Oswaldo Cruz" id="ABBRID0ET1AG" xlink:type="simple">CEIOC</abbrev> 81901; 1 ♂, 1 ♀: same data, except: Sítio Volta de Cima, sede do ICMBIO, Terra 4 station, light trap, 460 m, 10.IV.2019. <named-content xmlns:xlink="http://www.w3.org/1999/xlink" content-type="dwc:verbatimCoordinates" xlink:type="simple"><named-content content-type="geo-json" specific-use="{&#34;type&#34;:&#34;Point&#34;,&#34;coordinates&#34;:[-40.128600,-6.602500]}" id="NCID0E11AG" xlink:type="simple">-6.6025, -40.1286</named-content></named-content>, <abbrev xmlns:xlink="http://www.w3.org/1999/xlink" xlink:title="Coleção Zoológica do Maranhão" id="ABBRID0E61AG" xlink:type="simple">CZMA</abbrev>; 1 ♂: same data, except: Sítio boa Vista, Terra 6 station, light trap, 583 m, <named-content xmlns:xlink="http://www.w3.org/1999/xlink" content-type="dwc:verbatimCoordinates" xlink:type="simple"><named-content content-type="geo-json" specific-use="{&#34;type&#34;:&#34;Point&#34;,&#34;coordinates&#34;:[-40.222600,-6.725600]}" id="NCID0EG2AG" xlink:type="simple">-6.7256, -40.2226</named-content></named-content>, <abbrev xmlns:xlink="http://www.w3.org/1999/xlink" xlink:title="Coleção Zoológica do Maranhão" id="ABBRID0EL2AG" xlink:type="simple">CZMA</abbrev>; 1 ♂: same data, except: Terra 8 station, light trap, 650 m, 11.IV.2019. <named-content xmlns:xlink="http://www.w3.org/1999/xlink" content-type="dwc:verbatimCoordinates" xlink:type="simple"><named-content content-type="geo-json" specific-use="{&#34;type&#34;:&#34;Point&#34;,&#34;coordinates&#34;:[-40.306500,-6.742500]}" id="NCID0ES2AG" xlink:type="simple">-6.7425, -40.3065</named-content></named-content>. C.C. Gonçalves col., <abbrev xmlns:xlink="http://www.w3.org/1999/xlink" xlink:title="Coleção Zoológica do Maranhão" id="ABBRID0EX2AG" xlink:type="simple">CZMA</abbrev>; 1 ♂, 1 ♀: same data, except: Sítio do Martins, Terra 10 station, light trap, 476 m, 12.IV.2019. <named-content xmlns:xlink="http://www.w3.org/1999/xlink" content-type="dwc:verbatimCoordinates" xlink:type="simple"><named-content content-type="geo-json" specific-use="{&#34;type&#34;:&#34;Point&#34;,&#34;coordinates&#34;:[-40.175000,-6.666700]}" id="NCID0E52AG" xlink:type="simple">-6.6667, -40.1750</named-content></named-content>. J.S. Prando col., <abbrev xmlns:xlink="http://www.w3.org/1999/xlink" xlink:title="Coleção Entomológica do Instituto Oswaldo Cruz" id="ABBRID0ED3AG" xlink:type="simple">CEIOC</abbrev> 81899; 1 ♂: same data, except: C.C. Gonçalves col., <abbrev xmlns:xlink="http://www.w3.org/1999/xlink" xlink:title="Coleção Entomológica do Instituto Oswaldo Cruz" id="ABBRID0EH3AG" xlink:type="simple">CEIOC</abbrev> 81898; 1 ♂, 1 ♀: same data, except: J.M.S. Rodrigues col., <abbrev xmlns:xlink="http://www.w3.org/1999/xlink" xlink:title="Coleção Zoológica do Maranhão" id="ABBRID0EL3AG" xlink:type="simple">CZMA</abbrev>; 1 ♂, 15 ♀: same data, except: casa da gameleira, Água 1 station, 532 m, 09.IV.2019. <named-content xmlns:xlink="http://www.w3.org/1999/xlink" content-type="dwc:verbatimCoordinates" xlink:type="simple"><named-content content-type="geo-json" specific-use="{&#34;type&#34;:&#34;Point&#34;,&#34;coordinates&#34;:[-40.290800,-6.699200]}" id="NCID0ES3AG" xlink:type="simple">-6.6992, -40.2908</named-content></named-content>, <abbrev xmlns:xlink="http://www.w3.org/1999/xlink" xlink:title="Coleção Entomológica do Instituto Oswaldo Cruz" id="ABBRID0EX3AG" xlink:type="simple">CEIOC</abbrev> 81900; 2 ♂, 3 ♀: same data, except: Açude do Letreiro, Água 12 station, 475 m, 13.IV.2019. <named-content xmlns:xlink="http://www.w3.org/1999/xlink" content-type="dwc:verbatimCoordinates" xlink:type="simple"><named-content content-type="geo-json" specific-use="{&#34;type&#34;:&#34;Point&#34;,&#34;coordinates&#34;:[-40.154500,-6.616300]}" id="NCID0E53AG" xlink:type="simple">-6.6163, -40.1545</named-content></named-content>, <abbrev xmlns:xlink="http://www.w3.org/1999/xlink" xlink:title="Coleção Entomológica do Instituto Oswaldo Cruz" id="ABBRID0ED4AG" xlink:type="simple">CEIOC</abbrev> 81902; 2 ♂, 3 ♀: same data, except: <abbrev xmlns:xlink="http://www.w3.org/1999/xlink" xlink:title="Coleção Entomológica do Instituto Oswaldo Cruz" id="ABBRID0EH4AG" xlink:type="simple">CEIOC</abbrev> 81902. Same state, 2021: 6 ♂, 4 ♀: same data, except: estrada, Terra 3 station, light trap, 505 m, 08.VI.2021. <named-content xmlns:xlink="http://www.w3.org/1999/xlink" content-type="dwc:verbatimCoordinates" xlink:type="simple"><named-content content-type="geo-json" specific-use="{&#34;type&#34;:&#34;Point&#34;,&#34;coordinates&#34;:[-40.281900,-6.697400]}" id="NCID0EO4AG" xlink:type="simple">-6.6974, -40.2819</named-content></named-content>, <abbrev xmlns:xlink="http://www.w3.org/1999/xlink" xlink:title="Coleção Entomológica do Instituto Oswaldo Cruz" id="ABBRID0ET4AG" xlink:type="simple">CEIOC</abbrev> 81906; 7 ♂, 1 ♀: same data, except: C.C. Gonçalves col., <abbrev xmlns:xlink="http://www.w3.org/1999/xlink" xlink:title="Coleção Entomológica do Instituto Oswaldo Cruz" id="ABBRID0EX4AG" xlink:type="simple">CEIOC</abbrev> 82012; 2 ♂, 1 ♀: same data, except: Terra 5 station, light trap, 493 m, 03.VI.2021. <named-content xmlns:xlink="http://www.w3.org/1999/xlink" content-type="dwc:verbatimCoordinates" xlink:type="simple"><named-content content-type="geo-json" specific-use="{&#34;type&#34;:&#34;Point&#34;,&#34;coordinates&#34;:[-40.191900,-6.700300]}" id="NCID0E54AG" xlink:type="simple">-6.7003, -40.1919</named-content></named-content>, <abbrev xmlns:xlink="http://www.w3.org/1999/xlink" xlink:title="Coleção Zoológica do Maranhão" id="ABBRID0ED5AG" xlink:type="simple">CZMA</abbrev>; 6 ♂, 2 ♀: same data, except: estrada, Terra 11 station, light trap, 634 m, 05.VI.2021. <named-content xmlns:xlink="http://www.w3.org/1999/xlink" content-type="dwc:verbatimCoordinates" xlink:type="simple"><named-content content-type="geo-json" specific-use="{&#34;type&#34;:&#34;Point&#34;,&#34;coordinates&#34;:[-40.306500,-6.725900]}" id="NCID0EK5AG" xlink:type="simple">-6.7259, -40.3065</named-content></named-content>. C.C. Gonçalves col., <abbrev xmlns:xlink="http://www.w3.org/1999/xlink" xlink:title="Coleção Zoológica do Maranhão" id="ABBRID0EP5AG" xlink:type="simple">CZMA</abbrev>; 2 ♂, 2 ♀: same data, except: estrada próxima ao riacho, Terra 16 station, light trap, 498 m, 06.VI.2021. <named-content xmlns:xlink="http://www.w3.org/1999/xlink" content-type="dwc:verbatimCoordinates" xlink:type="simple"><named-content content-type="geo-json" specific-use="{&#34;type&#34;:&#34;Point&#34;,&#34;coordinates&#34;:[-40.268300,-6.687200]}" id="NCID0EW5AG" xlink:type="simple">-6.6872, -40.2683</named-content></named-content>. <abbrev xmlns:xlink="http://www.w3.org/1999/xlink" xlink:title="Coleção Zoológica do Maranhão" id="ABBRID0E25AG" xlink:type="simple">CZMA</abbrev>; 1 ♂, 4 ♀: same data, except: Terra 19 station, light trap, 634 m, 07.VI.2021. <named-content xmlns:xlink="http://www.w3.org/1999/xlink" content-type="dwc:verbatimCoordinates" xlink:type="simple"><named-content content-type="geo-json" specific-use="{&#34;type&#34;:&#34;Point&#34;,&#34;coordinates&#34;:[-40.306500,-6.725900]}" id="NCID0EC6AG" xlink:type="simple">-6.7259, -40.3065</named-content></named-content>, <abbrev xmlns:xlink="http://www.w3.org/1999/xlink" xlink:title="Coleção Zoológica do Maranhão" id="ABBRID0EH6AG" xlink:type="simple">CZMA</abbrev>; 1 ♂: same data, except: C.C. Gonçalves col., <abbrev xmlns:xlink="http://www.w3.org/1999/xlink" xlink:title="Coleção Zoológica do Maranhão" id="ABBRID0EL6AG" xlink:type="simple">CZMA</abbrev>; 1 ♂, 1 ♀: same data, except: Sítio Jatobá, açude, Água 1 station, 571 m, 06.VI.2021. <named-content xmlns:xlink="http://www.w3.org/1999/xlink" content-type="dwc:verbatimCoordinates" xlink:type="simple"><named-content content-type="geo-json" specific-use="{&#34;type&#34;:&#34;Point&#34;,&#34;coordinates&#34;:[-40.242400,-6.735100]}" id="NCID0ES6AG" xlink:type="simple">-6.7351, -40.2424</named-content></named-content>. J.M.S. Rodrigues &amp; F.F.F. Moreira cols., <abbrev xmlns:xlink="http://www.w3.org/1999/xlink" xlink:title="Coleção Zoológica do Maranhão" id="ABBRID0EX6AG" xlink:type="simple">CZMA</abbrev>; 3 ♂, 2 ♀: same data, except: Sítio Volta de Cima, lago, Água 4 station, 434 m, 05.VI.2021. <named-content xmlns:xlink="http://www.w3.org/1999/xlink" content-type="dwc:verbatimCoordinates" xlink:type="simple"><named-content content-type="geo-json" specific-use="{&#34;type&#34;:&#34;Point&#34;,&#34;coordinates&#34;:[-40.124600,-6.601900]}" id="NCID0E56AG" xlink:type="simple">-6.6019, -40.1246</named-content></named-content>, <abbrev xmlns:xlink="http://www.w3.org/1999/xlink" xlink:title="Coleção Zoológica do Maranhão" id="ABBRID0EDABG" xlink:type="simple">CZMA</abbrev>; 16 ♂, 15 ♀, 4 nymphs: same data, except: Sítio Volta de Baixo, açude, Água 8 station, 431 m, 06.VI.2021. <named-content xmlns:xlink="http://www.w3.org/1999/xlink" content-type="dwc:verbatimCoordinates" xlink:type="simple"><named-content content-type="geo-json" specific-use="{&#34;type&#34;:&#34;Point&#34;,&#34;coordinates&#34;:[-40.133900,-6.626300]}" id="NCID0EKABG" xlink:type="simple">-6.6263, -40.1339</named-content></named-content>, <abbrev xmlns:xlink="http://www.w3.org/1999/xlink" xlink:title="Coleção Entomológica do Instituto Oswaldo Cruz" id="ABBRID0EPABG" xlink:type="simple">CEIOC</abbrev> 81905; 7 ♂, 7 ♀: same data, except: braço de rio, açude, Água 11 station, 513 m, 07.VI.2021. <named-content xmlns:xlink="http://www.w3.org/1999/xlink" content-type="dwc:verbatimCoordinates" xlink:type="simple"><named-content content-type="geo-json" specific-use="{&#34;type&#34;:&#34;Point&#34;,&#34;coordinates&#34;:[-40.191700,-6.699700]}" id="NCID0EWABG" xlink:type="simple">-6.6997, -40.1917</named-content></named-content>, <abbrev xmlns:xlink="http://www.w3.org/1999/xlink" xlink:title="Coleção Zoológica do Maranhão" id="ABBRID0E2ABG" xlink:type="simple">CZMA</abbrev>. <abbrev xmlns:xlink="http://www.w3.org/1999/xlink" xlink:title="Pernambuco" id="ABBRID0E6ABG" xlink:type="simple">PE</abbrev>, 2019: 2 ♂, 1 ♀: Tupanatinga municipality, <abbrev xmlns:xlink="http://www.w3.org/1999/xlink" xlink:title="Parque Nacional do Catimbau" id="ABBRID0EDBBG" xlink:type="simple">PNCA</abbrev>, Fazenda Laranjeiras, Terra 18 station, light trap, 610 m, 20.III.2019. <named-content xmlns:xlink="http://www.w3.org/1999/xlink" content-type="dwc:verbatimCoordinates" xlink:type="simple"><named-content content-type="geo-json" specific-use="{&#34;type&#34;:&#34;Point&#34;,&#34;coordinates&#34;:[-37.327300,-8.461800]}" id="NCID0EKBBG" xlink:type="simple">-8.4618, -37.3273</named-content></named-content>. J.M.S. Rodrigues col., <abbrev xmlns:xlink="http://www.w3.org/1999/xlink" xlink:title="Coleção Zoológica do Maranhão" id="ABBRID0EPBBG" xlink:type="simple">CZMA</abbrev>; 2 ♂, 3 ♀: same data, except: <abbrev xmlns:xlink="http://www.w3.org/1999/xlink" xlink:title="Coleção Entomológica do Instituto Oswaldo Cruz" id="ABBRID0ETBBG" xlink:type="simple">CEIOC</abbrev> 81904. !<abbrev xmlns:xlink="http://www.w3.org/1999/xlink" xlink:title="Piauí" id="ABBRID0EXBBG" xlink:type="simple">PI</abbrev>, 2020: 1 ♂, 1 ♀: Caracol municipality, <abbrev xmlns:xlink="http://www.w3.org/1999/xlink" xlink:title="Parque Nacional da Serra das Confusões" id="ABBRID0E2BBG" xlink:type="simple">PNSC</abbrev>, estrada próxima do Povoado Capim, Terra 15 station, light trap, 17.II.2020. <named-content xmlns:xlink="http://www.w3.org/1999/xlink" content-type="dwc:verbatimCoordinates" xlink:type="simple"><named-content content-type="geo-json" specific-use="{&#34;type&#34;:&#34;Point&#34;,&#34;coordinates&#34;:[-43.503400,-9.214900]}" id="NCID0ECCBG" xlink:type="simple">-9.2149, -43.5034</named-content></named-content>. A.A. Alves col., <abbrev xmlns:xlink="http://www.w3.org/1999/xlink" xlink:title="Coleção Entomológica do Instituto Oswaldo Cruz" id="ABBRID0EHCBG" xlink:type="simple">CEIOC</abbrev> 81903.</p></tp:treatment-sec><tp:treatment-sec><!--Section generated to contain objects referenced in tp:taxon-treatment.--><fig id="F20" position="float" orientation="portrait"><object-id xmlns:xlink="http://www.w3.org/1999/xlink" content-type="doi" xlink:type="simple">10.3897/zookeys.1233.120598.figure10</object-id><object-id xmlns:xlink="http://www.w3.org/1999/xlink" content-type="arpha" xlink:type="simple">8C8876D8-3838-530C-8038-1B6679DE9CA3</object-id><label>Figure 10.</label><caption><p><tp:taxon-name><tp:taxon-name-part taxon-name-part-type="family">Notonectidae</tp:taxon-name-part></tp:taxon-name>, dorsal habitus of species found in this survey, male specimens <bold>A</bold><italic><tp:taxon-name><tp:taxon-name-part taxon-name-part-type="genus" reg="Buenoa">Buenoa</tp:taxon-name-part><tp:taxon-name-part taxon-name-part-type="species" reg="amnigenus">amnigenus</tp:taxon-name-part></tp:taxon-name></italic><bold>B</bold><italic><tp:taxon-name><tp:taxon-name-part taxon-name-part-type="genus" reg="Buenoa">B.</tp:taxon-name-part><tp:taxon-name-part taxon-name-part-type="species" reg="femoralis">femoralis</tp:taxon-name-part></tp:taxon-name></italic><bold>C</bold><italic><tp:taxon-name><tp:taxon-name-part taxon-name-part-type="genus" reg="Buenoa">B.</tp:taxon-name-part><tp:taxon-name-part taxon-name-part-type="species" reg="fuscipennis">fuscipennis</tp:taxon-name-part></tp:taxon-name></italic><bold>D</bold><italic><tp:taxon-name><tp:taxon-name-part taxon-name-part-type="genus" reg="Buenoa">B.</tp:taxon-name-part><tp:taxon-name-part taxon-name-part-type="species" reg="koina">koina</tp:taxon-name-part></tp:taxon-name></italic><bold>E</bold><italic><tp:taxon-name><tp:taxon-name-part taxon-name-part-type="genus" reg="Buenoa">B.</tp:taxon-name-part><tp:taxon-name-part taxon-name-part-type="species" reg="konta">konta</tp:taxon-name-part></tp:taxon-name></italic><bold>F</bold><italic><tp:taxon-name><tp:taxon-name-part taxon-name-part-type="genus" reg="Buenoa">B.</tp:taxon-name-part><tp:taxon-name-part taxon-name-part-type="species" reg="mutabilis">mutabilis</tp:taxon-name-part></tp:taxon-name></italic><bold>G</bold><italic><tp:taxon-name><tp:taxon-name-part taxon-name-part-type="genus" reg="Buenoa">B.</tp:taxon-name-part><tp:taxon-name-part taxon-name-part-type="species" reg="pallipes">pallipes</tp:taxon-name-part></tp:taxon-name></italic><bold>H</bold><italic><tp:taxon-name><tp:taxon-name-part taxon-name-part-type="genus" reg="Buenoa">B.</tp:taxon-name-part><tp:taxon-name-part taxon-name-part-type="species" reg="platycnemis">platycnemis</tp:taxon-name-part></tp:taxon-name></italic><bold>I</bold><italic><tp:taxon-name><tp:taxon-name-part taxon-name-part-type="genus" reg="Buenoa">B.</tp:taxon-name-part><tp:taxon-name-part taxon-name-part-type="species" reg="pseudomutabilis">pseudomutabilis</tp:taxon-name-part></tp:taxon-name></italic><bold>J</bold><italic><tp:taxon-name><tp:taxon-name-part taxon-name-part-type="genus" reg="Buenoa">B.</tp:taxon-name-part><tp:taxon-name-part taxon-name-part-type="species" reg="salutis">salutis</tp:taxon-name-part></tp:taxon-name></italic><bold>K</bold><italic><tp:taxon-name><tp:taxon-name-part taxon-name-part-type="genus" reg="Buenoa">B.</tp:taxon-name-part><tp:taxon-name-part taxon-name-part-type="species" reg="tarsalis">tarsalis</tp:taxon-name-part></tp:taxon-name></italic><bold>L</bold><italic><tp:taxon-name><tp:taxon-name-part taxon-name-part-type="genus" reg="Buenoa">B.</tp:taxon-name-part><tp:taxon-name-part taxon-name-part-type="species" reg="unguis">unguis</tp:taxon-name-part></tp:taxon-name></italic><bold>M</bold><italic><tp:taxon-name><tp:taxon-name-part taxon-name-part-type="genus" reg="Notonecta">Notonecta</tp:taxon-name-part><tp:taxon-name-part taxon-name-part-type="species" reg="disturbata">disturbata</tp:taxon-name-part></tp:taxon-name></italic><bold>N</bold><italic><tp:taxon-name><tp:taxon-name-part taxon-name-part-type="genus" reg="Enitharoides">Enitharoides</tp:taxon-name-part><tp:taxon-name-part taxon-name-part-type="species" reg="brasiliensis">brasiliensis</tp:taxon-name-part></tp:taxon-name></italic><bold>O</bold><italic><tp:taxon-name><tp:taxon-name-part taxon-name-part-type="genus" reg="Enitharoides">E.</tp:taxon-name-part><tp:taxon-name-part taxon-name-part-type="species" reg="tricomerus">tricomerus</tp:taxon-name-part></tp:taxon-name></italic><bold>P, Q</bold><italic><tp:taxon-name><tp:taxon-name-part taxon-name-part-type="genus" reg="Martarega">Martarega</tp:taxon-name-part><tp:taxon-name-part taxon-name-part-type="species" reg="bentoi">bentoi</tp:taxon-name-part></tp:taxon-name></italic><bold>R</bold><italic><tp:taxon-name><tp:taxon-name-part taxon-name-part-type="genus" reg="Martarega">M.</tp:taxon-name-part><tp:taxon-name-part taxon-name-part-type="species" reg="brasiliensis">brasiliensis</tp:taxon-name-part></tp:taxon-name></italic><bold>S</bold><italic><tp:taxon-name><tp:taxon-name-part taxon-name-part-type="genus" reg="Martarega">M.</tp:taxon-name-part><tp:taxon-name-part taxon-name-part-type="species" reg="membranacea">membranacea</tp:taxon-name-part></tp:taxon-name></italic>. <bold>A–D, F–H, J–O, Q–R</bold> are macropterous specimens; <bold>E, I, P, S</bold> are brachypterous specimens. Scale bars: 1 mm, unless otherwise indicated.</p></caption><graphic xmlns:xlink="http://www.w3.org/1999/xlink" xlink:href="zookeys-1233-245_article-120598__-g010.jpg" position="float" orientation="portrait" xlink:type="simple" id="oo_1296433.jpg"><uri content-type="original_file" xlink:type="simple">https://binary.pensoft.net/fig/1296433</uri></graphic></fig></tp:treatment-sec><ref-list><ref id="B44"><mixed-citation xmlns:xlink="http://www.w3.org/1999/xlink" xlink:type="simple"><person-group><name name-style="western"><surname>Kirkaldy</surname><given-names>GW</given-names></name></person-group> (<year>1904</year>) <article-title>Über Notonectiden.</article-title><source>Wiener Entomologische Zeitung</source><volume>23</volume>: <fpage>93</fpage>–<lpage>135</lpage>. <ext-link xlink:href="10.5962/bhl.part.27195" ext-link-type="doi" xlink:type="simple">https://doi.org/10.5962/bhl.part.27195</ext-link></mixed-citation></ref><ref id="B9"><mixed-citation xmlns:xlink="http://www.w3.org/1999/xlink" xlink:type="simple"><person-group><name name-style="western"><surname>Barbosa</surname><given-names>JF</given-names></name><name name-style="western"><surname>Nessimian</surname><given-names>JL</given-names></name></person-group> (<year>2013a</year>) <article-title>The genus <italic><tp:taxon-name><tp:taxon-name-part taxon-name-part-type="genus">Buenoa</tp:taxon-name-part></tp:taxon-name></italic> Kirkaldy, 1904 (<tp:taxon-name><tp:taxon-name-part taxon-name-part-type="order">Hemiptera</tp:taxon-name-part></tp:taxon-name>: <tp:taxon-name><tp:taxon-name-part taxon-name-part-type="suborder">Heteroptera</tp:taxon-name-part></tp:taxon-name>: <tp:taxon-name><tp:taxon-name-part taxon-name-part-type="infraorder">Nepomorpha</tp:taxon-name-part></tp:taxon-name>: <tp:taxon-name><tp:taxon-name-part taxon-name-part-type="family">Notonectidae</tp:taxon-name-part></tp:taxon-name>) in northern Brazil: inventory, new records, and new species.</article-title><source>Zootaxa</source><volume>3694</volume>(<issue>2</issue>): <fpage>101</fpage>–<lpage>130</lpage>. <ext-link xlink:href="10.11646/zootaxa.3694.2.1" ext-link-type="doi" xlink:type="simple">https://doi.org/10.11646/zootaxa.3694.2.1</ext-link></mixed-citation></ref><ref id="B4"><mixed-citation xmlns:xlink="http://www.w3.org/1999/xlink" xlink:type="simple"><person-group><name name-style="western"><surname>Bachmann</surname><given-names>AO</given-names></name></person-group> (<year>1971</year>) <article-title>Catálogo sistemático y clave para la determinación de las subfamilias, géneros y especies de las <tp:taxon-name><tp:taxon-name-part taxon-name-part-type="family">Notonectidae</tp:taxon-name-part></tp:taxon-name> de la República Argentina.</article-title><source>Physis (Rio de Janeiro, Brazil)</source><volume>30</volume>: <fpage>601</fpage>–<lpage>617</lpage>.</mixed-citation></ref><ref id="B87"><mixed-citation xmlns:xlink="http://www.w3.org/1999/xlink" xlink:type="simple"><person-group><name name-style="western"><surname>Truxal</surname><given-names>FS</given-names></name></person-group> (<year>1953</year>) A Revision of the genus <italic><tp:taxon-name><tp:taxon-name-part taxon-name-part-type="genus">Buenoa</tp:taxon-name-part></tp:taxon-name></italic>. The University of Kansas Science Bulletin 35(11): 1353–1523.</mixed-citation></ref><ref id="B93"><mixed-citation xmlns:xlink="http://www.w3.org/1999/xlink" xlink:type="simple"><person-group><name name-style="western"><surname>White</surname><given-names>FB</given-names></name></person-group> (<year>1879</year>) <article-title>List of the <tp:taxon-name><tp:taxon-name-part taxon-name-part-type="order">Hemiptera</tp:taxon-name-part></tp:taxon-name> collected in the amazons by Professor I. W. H. Trail, M.A., M.D. in the years 1873–1875, with descriptions of new species. Part I.</article-title><source>Transactions of the Royal Entomological Society of London</source><volume>4</volume>: <fpage>267</fpage>–<lpage>276</lpage>. <ext-link xlink:href="10.1111/j.1365-2311.1879.tb01994.x" ext-link-type="doi" xlink:type="simple">https://doi.org/10.1111/j.1365-2311.1879.tb01994.x</ext-link></mixed-citation></ref><ref id="B59"><mixed-citation xmlns:xlink="http://www.w3.org/1999/xlink" xlink:type="simple"><person-group><name name-style="western"><surname>Nieser</surname><given-names>N</given-names></name></person-group> (<year>1975</year>) <article-title>The water bugs (<tp:taxon-name><tp:taxon-name-part taxon-name-part-type="suborder">Heteroptera</tp:taxon-name-part></tp:taxon-name>: <tp:taxon-name><tp:taxon-name-part taxon-name-part-type="infraorder">Nepomorpha</tp:taxon-name-part></tp:taxon-name>) of the Guyana Region.</article-title><source>Studies on the Fauna of Suriname and other Guyanas</source><volume>16</volume>(<issue>59</issue>): <fpage>1</fpage>–<lpage>310</lpage>. <ext-link xlink:href="10.1007/978-94-017-7118-4_1" ext-link-type="doi" xlink:type="simple">https://doi.org/10.1007/978-94-017-7118-4_1</ext-link></mixed-citation></ref><ref id="B11"><mixed-citation xmlns:xlink="http://www.w3.org/1999/xlink" xlink:type="simple"><person-group><name name-style="western"><surname>Barbosa</surname><given-names>JF</given-names></name><name name-style="western"><surname>Rodrigues</surname><given-names>HDD</given-names></name></person-group> (<year>2013</year>) <article-title>A new species of <italic><tp:taxon-name><tp:taxon-name-part taxon-name-part-type="genus">Martarega</tp:taxon-name-part></tp:taxon-name></italic> White, 1879, with new distributional records of <tp:taxon-name><tp:taxon-name-part taxon-name-part-type="family">Notonectidae</tp:taxon-name-part></tp:taxon-name> (<tp:taxon-name><tp:taxon-name-part taxon-name-part-type="order">Hemiptera</tp:taxon-name-part></tp:taxon-name>: <tp:taxon-name><tp:taxon-name-part taxon-name-part-type="suborder">Heteroptera</tp:taxon-name-part></tp:taxon-name>: <tp:taxon-name><tp:taxon-name-part taxon-name-part-type="infraorder">Nepomorpha</tp:taxon-name-part></tp:taxon-name>) from Brazil.</article-title><source>Zootaxa</source><volume>3682</volume>(<issue>4</issue>): <fpage>534</fpage>–<lpage>540</lpage>. <ext-link xlink:href="10.11646/zootaxa.3682.4.4" ext-link-type="doi" xlink:type="simple">https://doi.org/10.11646/zootaxa.3682.4.4</ext-link></mixed-citation></ref><ref id="B88"><mixed-citation xmlns:xlink="http://www.w3.org/1999/xlink" xlink:type="simple"><person-group><name name-style="western"><surname>Truxal</surname><given-names>FS</given-names></name></person-group> (<year>1957</year>) <article-title>The Machris Brazilian expedition. Entomology: General, systematics of the <tp:taxon-name><tp:taxon-name-part taxon-name-part-type="family">Notonectidae</tp:taxon-name-part></tp:taxon-name>.</article-title><source>Contributions in Science</source><volume>12</volume>: <fpage>1</fpage>–<lpage>22</lpage>. <ext-link xlink:href="10.5962/p.214226" ext-link-type="doi" xlink:type="simple">https://doi.org/10.5962/p.214226</ext-link></mixed-citation></ref><ref id="B91"><mixed-citation xmlns:xlink="http://www.w3.org/1999/xlink" xlink:type="simple"><person-group><name name-style="western"><surname>Valbon</surname><given-names>W</given-names></name><name name-style="western"><surname>Araújo</surname><given-names>SHC</given-names></name><name name-style="western"><surname>Nery</surname><given-names>RS</given-names></name><name name-style="western"><surname>Barbosa</surname><given-names>JF</given-names></name><name name-style="western"><surname>Newland</surname><given-names>PL</given-names></name><name name-style="western"><surname>Oliveira</surname><given-names>EE</given-names></name></person-group> (<year>2021</year>) Predatory abilities of the backswimmer <italic><tp:taxon-name><tp:taxon-name-part taxon-name-part-type="genus">Buenoa</tp:taxon-name-part><tp:taxon-name-part taxon-name-part-type="species">amnigenus</tp:taxon-name-part></tp:taxon-name></italic> are not impaired after sublethal exposures to pyriproxyfen. ResearchSquare, 1–16. <ext-link xlink:href="10.21203/rs.3.rs-855427/v1" ext-link-type="doi" xlink:type="simple">https://doi.org/10.21203/rs.3.rs-855427/v1</ext-link></mixed-citation></ref><ref id="B32"><mixed-citation xmlns:xlink="http://www.w3.org/1999/xlink" xlink:type="simple"><person-group><name name-style="western"><surname>Heckman</surname><given-names>CW</given-names></name></person-group> (<year>1998</year>) <source>The Pantanal of Poconé: Biota and Ecology in the Northern Section of the World’s Largest Pristine Wetland.</source><publisher-name>Dordrecht</publisher-name>, <publisher-loc>Kluwer Academic Publishers, Netherlands</publisher-loc>, <size units="page">622 pp</size>.</mixed-citation></ref><ref id="B20"><mixed-citation xmlns:xlink="http://www.w3.org/1999/xlink" xlink:type="simple"><person-group><name name-style="western"><surname>Castanhole</surname><given-names>MMU</given-names></name><name name-style="western"><surname>Marchesin</surname><given-names>SRC</given-names></name><name name-style="western"><surname>Pereira</surname><given-names>LLV</given-names></name><name name-style="western"><surname>Moreira</surname><given-names>FFF</given-names></name><name name-style="western"><surname>Barbosa</surname><given-names>JF</given-names></name><name name-style="western"><surname>Valério</surname><given-names>JR</given-names></name><name name-style="western"><surname>Itoyama</surname><given-names>MM</given-names></name></person-group> (<year>2013</year>) <article-title>The first assess of the haplotypes from COI gene sequences in species of spittlebugs (<tp:taxon-name><tp:taxon-name-part taxon-name-part-type="infraorder">Cicadomorpha</tp:taxon-name-part></tp:taxon-name>: <tp:taxon-name><tp:taxon-name-part taxon-name-part-type="order">Hemiptera</tp:taxon-name-part></tp:taxon-name>) and aquatic true bugs (<tp:taxon-name><tp:taxon-name-part taxon-name-part-type="infraorder">Gerromorpha</tp:taxon-name-part></tp:taxon-name> &amp; <tp:taxon-name><tp:taxon-name-part taxon-name-part-type="infraorder">Nepomorpha</tp:taxon-name-part></tp:taxon-name>: <tp:taxon-name><tp:taxon-name-part taxon-name-part-type="order">Hemiptera</tp:taxon-name-part></tp:taxon-name>) in Brazil.</article-title><source>Genetics and Molecular Research</source><volume>12</volume>(<issue>4</issue>): <fpage>5372</fpage>–<lpage>5381</lpage>. <ext-link xlink:href="10.4238/2013.November.7.12" ext-link-type="doi" xlink:type="simple">https://doi.org/10.4238/2013.November.7.12</ext-link></mixed-citation></ref><ref id="B70"><mixed-citation xmlns:xlink="http://www.w3.org/1999/xlink" xlink:type="simple"><person-group><name name-style="western"><surname>Pereira</surname><given-names>LLV</given-names></name><name name-style="western"><surname>Alevi</surname><given-names>KCC</given-names></name><name name-style="western"><surname>Castanhole</surname><given-names>MMU</given-names></name><name name-style="western"><surname>Moreira</surname><given-names>FFF</given-names></name><name name-style="western"><surname>Barbosa</surname><given-names>JF</given-names></name><name name-style="western"><surname>Itoyama</surname><given-names>MM</given-names></name></person-group> (<year>2015a</year>) <article-title>Cytogenetics Analysis and Testis Morphology of Aquatic Species of the Families <tp:taxon-name><tp:taxon-name-part taxon-name-part-type="family">Belostomatidae</tp:taxon-name-part></tp:taxon-name>, <tp:taxon-name><tp:taxon-name-part taxon-name-part-type="family">Gelastocoridae</tp:taxon-name-part></tp:taxon-name>, <tp:taxon-name><tp:taxon-name-part taxon-name-part-type="family">Gerridae</tp:taxon-name-part></tp:taxon-name>, <tp:taxon-name><tp:taxon-name-part taxon-name-part-type="family">Notonectidae</tp:taxon-name-part></tp:taxon-name>, and <tp:taxon-name><tp:taxon-name-part taxon-name-part-type="family">Veliidae</tp:taxon-name-part></tp:taxon-name> (<tp:taxon-name><tp:taxon-name-part taxon-name-part-type="suborder">Heteroptera</tp:taxon-name-part></tp:taxon-name>).</article-title><source>Journal of Insect Science</source><volume>15</volume>(<issue>1</issue>): <fpage>1</fpage>–<lpage>10</lpage>. <ext-link xlink:href="10.1093/jisesa/iev009" ext-link-type="doi" xlink:type="simple">https://doi.org/10.1093/jisesa/iev009</ext-link></mixed-citation></ref><ref id="B60"><mixed-citation xmlns:xlink="http://www.w3.org/1999/xlink" xlink:type="simple"><person-group><name name-style="western"><surname>Nieser</surname><given-names>N</given-names></name><name name-style="western"><surname>Alkins-Koo</surname><given-names>M</given-names></name></person-group> (<year>1991</year>) The Water Bugs of Trinidad &amp; Tobago. Occasional Papers of the Zoology Department, University of the West Indies, 9, i–iii + 1–127.</mixed-citation></ref></ref-list></tp:taxon-treatment>
