# Supplementary material for: ﻿Survey of the Notonectidae (Insecta, Hemiptera, Heteroptera, Nepomorpha) from northeastern Brazil
Source: Zookeys. 2025 Apr 1;1233:245–88. doi: 10.3897/zookeys.1233.120598 (PMC11979616; doi:10.3897/zookeys.1233.120598)
Supplement: XML Treatment for Buenoa fuscipennis [file zookeys.1233.120598-treatment3.xml]

<!DOCTYPE tp:taxon-treatment
  PUBLIC "-//TaxonX//DTD Taxonomic Treatment Publishing DTD v0 20100105//EN" "tax-treatment-NSO.dtd">
<tp:taxon-treatment xmlns:tp="http://www.plazi.org/taxpub"><tp:treatment-meta><kwd-group><label>Taxon classification</label><kwd>
                <named-content content-type="kingdom">Animalia</named-content>
              </kwd></kwd-group><mixed-citation publication-type="journal"><person-group><name><surname>Jordão</surname><given-names>Rafael</given-names></name><name><surname>Barbosa</surname><given-names>Julianna Freires</given-names></name><name><surname>Moreira</surname><given-names>Felipe Ferraz Figueiredo</given-names></name></person-group><article-title>﻿Survey of the <tp:taxon-name><tp:taxon-name-part taxon-name-part-type="family">Notonectidae</tp:taxon-name-part></tp:taxon-name> (<tp:taxon-name><tp:taxon-name-part taxon-name-part-type="class">Insecta</tp:taxon-name-part></tp:taxon-name>, <tp:taxon-name><tp:taxon-name-part taxon-name-part-type="order">Hemiptera</tp:taxon-name-part></tp:taxon-name>, <tp:taxon-name><tp:taxon-name-part taxon-name-part-type="suborder">Heteroptera</tp:taxon-name-part></tp:taxon-name>, <tp:taxon-name><tp:taxon-name-part taxon-name-part-type="infraorder">Nepomorpha</tp:taxon-name-part></tp:taxon-name>) from northeastern Brazil</article-title><source>Zookeys</source><day>01</day><month>04</month><year>2025</year><volume>1233</volume><fpage>245</fpage><lpage>288</lpage><pub-id pub-id-type="doi">10.3897/zookeys.1233.120598</pub-id></mixed-citation></tp:treatment-meta><tp:nomenclature><label>﻿</label><tp:taxon-name>
              <object-id xmlns:xlink="http://www.w3.org/1999/xlink" content-type="arpha" xlink:type="simple">AA31CBDC-2645-5A84-8B94-039AF95D41CC</object-id>
              <tp:taxon-name-part taxon-name-part-type="genus" reg="Buenoa">Buenoa</tp:taxon-name-part>
              <tp:taxon-name-part taxon-name-part-type="species" reg="fuscipennis">fuscipennis</tp:taxon-name-part>
            </tp:taxon-name><tp:taxon-authority>(Berg, 1879)</tp:taxon-authority><xref ref-type="fig" rid="F20">Fig. 10C</xref><tp:nomenclature-citation-list><tp:nomenclature-citation><tp:taxon-name>
                  <tp:taxon-name-part taxon-name-part-type="genus" reg="Anisops">Anisops</tp:taxon-name-part>
                  <tp:taxon-name-part taxon-name-part-type="species" reg="fuscipennis">fuscipennis</tp:taxon-name-part>
                </tp:taxon-name><comment>Berg, 1879: 198–199 [original description].</comment></tp:nomenclature-citation><tp:nomenclature-citation><tp:taxon-name>
                  <tp:taxon-name-part taxon-name-part-type="genus" reg="Anisops">Anisops</tp:taxon-name-part>
                  <tp:taxon-name-part taxon-name-part-type="species" reg="naias">naias</tp:taxon-name-part>
                </tp:taxon-name><comment>Kirkaldy, 1899e: 194 [synonym; <xref ref-type="bibr" rid="B87">Truxal (1953)</xref>: 1460].</comment></tp:nomenclature-citation><tp:nomenclature-citation><tp:taxon-name>
                  <tp:taxon-name-part taxon-name-part-type="genus" reg="Buenoa">Buenoa</tp:taxon-name-part>
                  <tp:taxon-name-part taxon-name-part-type="species" reg="fuscipennis">fuscipennis</tp:taxon-name-part>
                </tp:taxon-name><comment>; <xref ref-type="bibr" rid="B44">Kirkaldy (1904)</xref>: 120 [genus transfer].</comment></tp:nomenclature-citation><tp:nomenclature-citation><tp:taxon-name>
                  <tp:taxon-name-part taxon-name-part-type="genus" reg="Buenoa">Buenoa</tp:taxon-name-part>
                  <tp:taxon-name-part taxon-name-part-type="species" reg="dentipes">dentipes</tp:taxon-name-part>
                </tp:taxon-name><comment>Jaczewski, 1928: 127 [synonym; <xref ref-type="bibr" rid="B87">Truxal (1953)</xref>: 1460].</comment></tp:nomenclature-citation></tp:nomenclature-citation-list></tp:nomenclature><tp:treatment-sec sec-type="diagnosis" id="SECID0EJOBG"><title>Diagnosis.</title><p>Medium to large species, male length 6.8–7.2 mm. Synthlipsis wide, slightly &lt; 1/2 of vertex width. Labial prong shorter than third labial article, originating proximally on article. Fore trochanter with a conspicuous process pointing backwards. Fore femur without stridulatory area. Middle tibia widened at apex.</p></tp:treatment-sec><tp:treatment-sec sec-type="distribution" id="SECID0EOOBG"><title>Distribution.</title><p>Argentina (<xref ref-type="bibr" rid="B17">Berg 1879</xref>). Bolivia (<xref ref-type="bibr" rid="B87">Truxal 1953</xref>). Brazil: <abbrev xmlns:xlink="http://www.w3.org/1999/xlink" xlink:title="Ceará" id="ABBRID0E3OBG" xlink:type="simple">CE</abbrev> [new record], <abbrev xmlns:xlink="http://www.w3.org/1999/xlink" xlink:title="Mato Grosso" id="ABBRID0EAPBG" xlink:type="simple">MT</abbrev> (<xref ref-type="bibr" rid="B32">Heckman 1998</xref>), <abbrev xmlns:xlink="http://www.w3.org/1999/xlink" xlink:title="Pará" id="ABBRID0EIPBG" xlink:type="simple">PA</abbrev> (<xref ref-type="bibr" rid="B9">Barbosa and Nessimian 2013a</xref>; <xref ref-type="bibr" rid="B63">Nobre et al. 2019</xref>), <abbrev xmlns:xlink="http://www.w3.org/1999/xlink" xlink:title="Pernambuco" id="ABBRID0EUPBG" xlink:type="simple">PE</abbrev> [new record], <abbrev xmlns:xlink="http://www.w3.org/1999/xlink" xlink:title="Paraná" id="ABBRID0EYPBG" xlink:type="simple">PR</abbrev> (<xref ref-type="bibr" rid="B37">Jaczewski 1928</xref>), <abbrev xmlns:xlink="http://www.w3.org/1999/xlink" xlink:title="Santa Catarina" id="ABBRID0EAQBG" xlink:type="simple">SC</abbrev> (<xref ref-type="bibr" rid="B87">Truxal 1953</xref>). Chile (<xref ref-type="bibr" rid="B38">Kirkaldy 1899a</xref>). Paraguay (<xref ref-type="bibr" rid="B87">Truxal 1953</xref>). The record from Venezuela (<xref ref-type="bibr" rid="B44">Kirkaldy 1904</xref>) is questionable.</p></tp:treatment-sec><tp:treatment-sec sec-type="material" id="SECID0EUQBG"><title>Material examined.</title><p>Brazil, !<abbrev xmlns:xlink="http://www.w3.org/1999/xlink" xlink:title="Ceará" id="ABBRID0E1QBG" xlink:type="simple">CE</abbrev>, 2019: 4 ♂, 2 ♀: Aiuaba municipality, <abbrev xmlns:xlink="http://www.w3.org/1999/xlink" xlink:title="Estação Ecológica de Aiuaba" id="ABBRID0E5QBG" xlink:type="simple">EEA</abbrev>, Sítio Jatobá, açude alagado, Água 8 station, 572 m, 11.IV.2019. <named-content xmlns:xlink="http://www.w3.org/1999/xlink" content-type="dwc:verbatimCoordinates" xlink:type="simple"><named-content content-type="geo-json" specific-use="{&#34;type&#34;:&#34;Point&#34;,&#34;coordinates&#34;:[-40.242900,-6.734600]}" id="NCID0EFRBG" xlink:type="simple">-6.7346, -40.2429</named-content></named-content>. J.M.S. Rodrigues col., <abbrev xmlns:xlink="http://www.w3.org/1999/xlink" xlink:title="Coleção Entomológica do Instituto Oswaldo Cruz" id="ABBRID0EKRBG" xlink:type="simple">CEIOC</abbrev> 81922; 2 ♂, 1 ♀: same data, except: Sítio Volta de Baixo, Terra 12 station, light trap, 441 m, 14.IV.2019. <named-content xmlns:xlink="http://www.w3.org/1999/xlink" content-type="dwc:verbatimCoordinates" xlink:type="simple"><named-content content-type="geo-json" specific-use="{&#34;type&#34;:&#34;Point&#34;,&#34;coordinates&#34;:[-40.133600,-6.625400]}" id="NCID0ERRBG" xlink:type="simple">-6.6254, -40.1336</named-content></named-content>, <abbrev xmlns:xlink="http://www.w3.org/1999/xlink" xlink:title="Coleção Zoológica do Maranhão" id="ABBRID0EWRBG" xlink:type="simple">CZMA</abbrev>. !<abbrev xmlns:xlink="http://www.w3.org/1999/xlink" xlink:title="Pernambuco" id="ABBRID0E1RBG" xlink:type="simple">PE</abbrev>, 2019: 4 ♂: Tupanatinga municipality, <abbrev xmlns:xlink="http://www.w3.org/1999/xlink" xlink:title="Parque Nacional do Catimbau" id="ABBRID0E5RBG" xlink:type="simple">PNCA</abbrev>, Fazenda Brejo de São José, poça temporária, Água 8 station, 700 m, 16.III.2019. <named-content xmlns:xlink="http://www.w3.org/1999/xlink" content-type="dwc:verbatimCoordinates" xlink:type="simple"><named-content content-type="geo-json" specific-use="{&#34;type&#34;:&#34;Point&#34;,&#34;coordinates&#34;:[-37.223700,-8.506000]}" id="NCID0EFSBG" xlink:type="simple">-8.506, -37.2237</named-content></named-content>. H. Rodrigues &amp; J.M.S. Rodrigues cols., <abbrev xmlns:xlink="http://www.w3.org/1999/xlink" xlink:title="Coleção Entomológica do Instituto Oswaldo Cruz" id="ABBRID0EKSBG" xlink:type="simple">CEIOC</abbrev> 82004; 1 male, 3 ♀: same data, except: Fazenda Laranjeiras, poça temporária ao lado da estrada, Água 9 station, 325 m, 17.III.2019. <named-content xmlns:xlink="http://www.w3.org/1999/xlink" content-type="dwc:verbatimCoordinates" xlink:type="simple"><named-content content-type="geo-json" specific-use="{&#34;type&#34;:&#34;Point&#34;,&#34;coordinates&#34;:[-37.311100,-8.500200]}" id="NCID0ERSBG" xlink:type="simple">-8.5002, -37.3111</named-content></named-content>, <abbrev xmlns:xlink="http://www.w3.org/1999/xlink" xlink:title="Coleção Zoológica do Maranhão" id="ABBRID0EWSBG" xlink:type="simple">CZMA</abbrev>; 10 ♂: same data, except: Chapadão, poça temporária, Água 18 station, 957 m, 20.III.2019. <named-content xmlns:xlink="http://www.w3.org/1999/xlink" content-type="dwc:verbatimCoordinates" xlink:type="simple"><named-content content-type="geo-json" specific-use="{&#34;type&#34;:&#34;Point&#34;,&#34;coordinates&#34;:[-37.239400,-8.524400]}" id="NCID0E4SBG" xlink:type="simple">-8.5244, -37.2394</named-content></named-content>, <abbrev xmlns:xlink="http://www.w3.org/1999/xlink" xlink:title="Coleção Entomológica do Instituto Oswaldo Cruz" id="ABBRID0ECTBG" xlink:type="simple">CEIOC</abbrev> 82003; 1 ♂, 4 ♀: same data, except: Buíque municipality, trilha para Sítio Arqueológico Alcobaça, Terra 3 station, light trap, 658 m, 15.III.2019. <named-content xmlns:xlink="http://www.w3.org/1999/xlink" content-type="dwc:verbatimCoordinates" xlink:type="simple"><named-content content-type="geo-json" specific-use="{&#34;type&#34;:&#34;Point&#34;,&#34;coordinates&#34;:[-37.194500,-8.527400]}" id="NCID0EJTBG" xlink:type="simple">-8.5274, -37.1945</named-content></named-content>, <abbrev xmlns:xlink="http://www.w3.org/1999/xlink" xlink:title="Coleção Zoológica do Maranhão" id="ABBRID0EOTBG" xlink:type="simple">CZMA</abbrev>; 1 ♂, same data, except: Fazenda do Brejo, Terra 7 station, light trap, 706 m, 16.III.2019. <named-content xmlns:xlink="http://www.w3.org/1999/xlink" content-type="dwc:verbatimCoordinates" xlink:type="simple"><named-content content-type="geo-json" specific-use="{&#34;type&#34;:&#34;Point&#34;,&#34;coordinates&#34;:[-37.224900,-8.519900]}" id="NCID0EVTBG" xlink:type="simple">-8.5199, -37.2249</named-content></named-content>, <abbrev xmlns:xlink="http://www.w3.org/1999/xlink" xlink:title="Coleção Zoológica do Maranhão" id="ABBRID0E1TBG" xlink:type="simple">CZMA</abbrev>; 3 ♂, 1 ♀: same data, except: Tupanatinga municipality, estrada do gado, Terra 14 station, light trap, 19.III.2019. <named-content xmlns:xlink="http://www.w3.org/1999/xlink" content-type="dwc:verbatimCoordinates" xlink:type="simple"><named-content content-type="geo-json" specific-use="{&#34;type&#34;:&#34;Point&#34;,&#34;coordinates&#34;:[-37.340400,-8.486600]}" id="NCID0EBUBG" xlink:type="simple">-8.4866, -37.3404</named-content></named-content>, <abbrev xmlns:xlink="http://www.w3.org/1999/xlink" xlink:title="Coleção Entomológica do Instituto Oswaldo Cruz" id="ABBRID0EGUBG" xlink:type="simple">CEIOC</abbrev> 82005. Same state, 2021: 2 ♂: same data, except: Barro branco, Comunidade Muquém, açudes, Água 1 station, 824 m, 10.III.2021. <named-content xmlns:xlink="http://www.w3.org/1999/xlink" content-type="dwc:verbatimCoordinates" xlink:type="simple"><named-content content-type="geo-json" specific-use="{&#34;type&#34;:&#34;Point&#34;,&#34;coordinates&#34;:[-37.311300,-8.500100]}" id="NCID0ENUBG" xlink:type="simple">-8.5001, -37.3113</named-content></named-content>. J.M.S. Rodrigues &amp; R. Jordão cols., <abbrev xmlns:xlink="http://www.w3.org/1999/xlink" xlink:title="Coleção Entomológica do Instituto Oswaldo Cruz" id="ABBRID0ESUBG" xlink:type="simple">CEIOC</abbrev> 81923.</p></tp:treatment-sec><tp:treatment-sec><!--Section generated to contain objects referenced in tp:taxon-treatment.--><fig id="F20" position="float" orientation="portrait"><object-id xmlns:xlink="http://www.w3.org/1999/xlink" content-type="doi" xlink:type="simple">10.3897/zookeys.1233.120598.figure10</object-id><object-id xmlns:xlink="http://www.w3.org/1999/xlink" content-type="arpha" xlink:type="simple">8C8876D8-3838-530C-8038-1B6679DE9CA3</object-id><label>Figure 10.</label><caption><p><tp:taxon-name><tp:taxon-name-part taxon-name-part-type="family">Notonectidae</tp:taxon-name-part></tp:taxon-name>, dorsal habitus of species found in this survey, male specimens <bold>A</bold><italic><tp:taxon-name><tp:taxon-name-part taxon-name-part-type="genus" reg="Buenoa">Buenoa</tp:taxon-name-part><tp:taxon-name-part taxon-name-part-type="species" reg="amnigenus">amnigenus</tp:taxon-name-part></tp:taxon-name></italic><bold>B</bold><italic><tp:taxon-name><tp:taxon-name-part taxon-name-part-type="genus" reg="Buenoa">B.</tp:taxon-name-part><tp:taxon-name-part taxon-name-part-type="species" reg="femoralis">femoralis</tp:taxon-name-part></tp:taxon-name></italic><bold>C</bold><italic><tp:taxon-name><tp:taxon-name-part taxon-name-part-type="genus" reg="Buenoa">B.</tp:taxon-name-part><tp:taxon-name-part taxon-name-part-type="species" reg="fuscipennis">fuscipennis</tp:taxon-name-part></tp:taxon-name></italic><bold>D</bold><italic><tp:taxon-name><tp:taxon-name-part taxon-name-part-type="genus" reg="Buenoa">B.</tp:taxon-name-part><tp:taxon-name-part taxon-name-part-type="species" reg="koina">koina</tp:taxon-name-part></tp:taxon-name></italic><bold>E</bold><italic><tp:taxon-name><tp:taxon-name-part taxon-name-part-type="genus" reg="Buenoa">B.</tp:taxon-name-part><tp:taxon-name-part taxon-name-part-type="species" reg="konta">konta</tp:taxon-name-part></tp:taxon-name></italic><bold>F</bold><italic><tp:taxon-name><tp:taxon-name-part taxon-name-part-type="genus" reg="Buenoa">B.</tp:taxon-name-part><tp:taxon-name-part taxon-name-part-type="species" reg="mutabilis">mutabilis</tp:taxon-name-part></tp:taxon-name></italic><bold>G</bold><italic><tp:taxon-name><tp:taxon-name-part taxon-name-part-type="genus" reg="Buenoa">B.</tp:taxon-name-part><tp:taxon-name-part taxon-name-part-type="species" reg="pallipes">pallipes</tp:taxon-name-part></tp:taxon-name></italic><bold>H</bold><italic><tp:taxon-name><tp:taxon-name-part taxon-name-part-type="genus" reg="Buenoa">B.</tp:taxon-name-part><tp:taxon-name-part taxon-name-part-type="species" reg="platycnemis">platycnemis</tp:taxon-name-part></tp:taxon-name></italic><bold>I</bold><italic><tp:taxon-name><tp:taxon-name-part taxon-name-part-type="genus" reg="Buenoa">B.</tp:taxon-name-part><tp:taxon-name-part taxon-name-part-type="species" reg="pseudomutabilis">pseudomutabilis</tp:taxon-name-part></tp:taxon-name></italic><bold>J</bold><italic><tp:taxon-name><tp:taxon-name-part taxon-name-part-type="genus" reg="Buenoa">B.</tp:taxon-name-part><tp:taxon-name-part taxon-name-part-type="species" reg="salutis">salutis</tp:taxon-name-part></tp:taxon-name></italic><bold>K</bold><italic><tp:taxon-name><tp:taxon-name-part taxon-name-part-type="genus" reg="Buenoa">B.</tp:taxon-name-part><tp:taxon-name-part taxon-name-part-type="species" reg="tarsalis">tarsalis</tp:taxon-name-part></tp:taxon-name></italic><bold>L</bold><italic><tp:taxon-name><tp:taxon-name-part taxon-name-part-type="genus" reg="Buenoa">B.</tp:taxon-name-part><tp:taxon-name-part taxon-name-part-type="species" reg="unguis">unguis</tp:taxon-name-part></tp:taxon-name></italic><bold>M</bold><italic><tp:taxon-name><tp:taxon-name-part taxon-name-part-type="genus" reg="Notonecta">Notonecta</tp:taxon-name-part><tp:taxon-name-part taxon-name-part-type="species" reg="disturbata">disturbata</tp:taxon-name-part></tp:taxon-name></italic><bold>N</bold><italic><tp:taxon-name><tp:taxon-name-part taxon-name-part-type="genus" reg="Enitharoides">Enitharoides</tp:taxon-name-part><tp:taxon-name-part taxon-name-part-type="species" reg="brasiliensis">brasiliensis</tp:taxon-name-part></tp:taxon-name></italic><bold>O</bold><italic><tp:taxon-name><tp:taxon-name-part taxon-name-part-type="genus" reg="Enitharoides">E.</tp:taxon-name-part><tp:taxon-name-part taxon-name-part-type="species" reg="tricomerus">tricomerus</tp:taxon-name-part></tp:taxon-name></italic><bold>P, Q</bold><italic><tp:taxon-name><tp:taxon-name-part taxon-name-part-type="genus" reg="Martarega">Martarega</tp:taxon-name-part><tp:taxon-name-part taxon-name-part-type="species" reg="bentoi">bentoi</tp:taxon-name-part></tp:taxon-name></italic><bold>R</bold><italic><tp:taxon-name><tp:taxon-name-part taxon-name-part-type="genus" reg="Martarega">M.</tp:taxon-name-part><tp:taxon-name-part taxon-name-part-type="species" reg="brasiliensis">brasiliensis</tp:taxon-name-part></tp:taxon-name></italic><bold>S</bold><italic><tp:taxon-name><tp:taxon-name-part taxon-name-part-type="genus" reg="Martarega">M.</tp:taxon-name-part><tp:taxon-name-part taxon-name-part-type="species" reg="membranacea">membranacea</tp:taxon-name-part></tp:taxon-name></italic>. <bold>A–D, F–H, J–O, Q–R</bold> are macropterous specimens; <bold>E, I, P, S</bold> are brachypterous specimens. Scale bars: 1 mm, unless otherwise indicated.</p></caption><graphic xmlns:xlink="http://www.w3.org/1999/xlink" xlink:href="zookeys-1233-245_article-120598__-g010.jpg" position="float" orientation="portrait" xlink:type="simple" id="oo_1296433.jpg"><uri content-type="original_file" xlink:type="simple">https://binary.pensoft.net/fig/1296433</uri></graphic></fig></tp:treatment-sec><ref-list><ref id="B87"><mixed-citation xmlns:xlink="http://www.w3.org/1999/xlink" xlink:type="simple"><person-group><name name-style="western"><surname>Truxal</surname><given-names>FS</given-names></name></person-group> (<year>1953</year>) A Revision of the genus <italic><tp:taxon-name><tp:taxon-name-part taxon-name-part-type="genus">Buenoa</tp:taxon-name-part></tp:taxon-name></italic>. The University of Kansas Science Bulletin 35(11): 1353–1523.</mixed-citation></ref><ref id="B44"><mixed-citation xmlns:xlink="http://www.w3.org/1999/xlink" xlink:type="simple"><person-group><name name-style="western"><surname>Kirkaldy</surname><given-names>GW</given-names></name></person-group> (<year>1904</year>) <article-title>Über Notonectiden.</article-title><source>Wiener Entomologische Zeitung</source><volume>23</volume>: <fpage>93</fpage>–<lpage>135</lpage>. <ext-link xlink:href="10.5962/bhl.part.27195" ext-link-type="doi" xlink:type="simple">https://doi.org/10.5962/bhl.part.27195</ext-link></mixed-citation></ref><ref id="B17"><mixed-citation xmlns:xlink="http://www.w3.org/1999/xlink" xlink:type="simple"><person-group><name name-style="western"><surname>Berg</surname><given-names>C</given-names></name></person-group> (<year>1879</year>) <tp:taxon-name><tp:taxon-name-part taxon-name-part-type="order">Hemiptera</tp:taxon-name-part></tp:taxon-name> Argentina: Ensayo de una monografía de los hemípteros, heterópteros y homópteros de la República Argentina. Anales de la Sociedad Científica Argentina 8: 19–33, 71–80, 135–144, 178–192, 209–226, 241–272.</mixed-citation></ref><ref id="B32"><mixed-citation xmlns:xlink="http://www.w3.org/1999/xlink" xlink:type="simple"><person-group><name name-style="western"><surname>Heckman</surname><given-names>CW</given-names></name></person-group> (<year>1998</year>) <source>The Pantanal of Poconé: Biota and Ecology in the Northern Section of the World’s Largest Pristine Wetland.</source><publisher-name>Dordrecht</publisher-name>, <publisher-loc>Kluwer Academic Publishers, Netherlands</publisher-loc>, <size units="page">622 pp</size>.</mixed-citation></ref><ref id="B9"><mixed-citation xmlns:xlink="http://www.w3.org/1999/xlink" xlink:type="simple"><person-group><name name-style="western"><surname>Barbosa</surname><given-names>JF</given-names></name><name name-style="western"><surname>Nessimian</surname><given-names>JL</given-names></name></person-group> (<year>2013a</year>) <article-title>The genus <italic><tp:taxon-name><tp:taxon-name-part taxon-name-part-type="genus">Buenoa</tp:taxon-name-part></tp:taxon-name></italic> Kirkaldy, 1904 (<tp:taxon-name><tp:taxon-name-part taxon-name-part-type="order">Hemiptera</tp:taxon-name-part></tp:taxon-name>: <tp:taxon-name><tp:taxon-name-part taxon-name-part-type="suborder">Heteroptera</tp:taxon-name-part></tp:taxon-name>: <tp:taxon-name><tp:taxon-name-part taxon-name-part-type="infraorder">Nepomorpha</tp:taxon-name-part></tp:taxon-name>: <tp:taxon-name><tp:taxon-name-part taxon-name-part-type="family">Notonectidae</tp:taxon-name-part></tp:taxon-name>) in northern Brazil: inventory, new records, and new species.</article-title><source>Zootaxa</source><volume>3694</volume>(<issue>2</issue>): <fpage>101</fpage>–<lpage>130</lpage>. <ext-link xlink:href="10.11646/zootaxa.3694.2.1" ext-link-type="doi" xlink:type="simple">https://doi.org/10.11646/zootaxa.3694.2.1</ext-link></mixed-citation></ref><ref id="B63"><mixed-citation xmlns:xlink="http://www.w3.org/1999/xlink" xlink:type="simple"><person-group><name name-style="western"><surname>Nobre</surname><given-names>RLG</given-names></name><name name-style="western"><surname>Caliman</surname><given-names>A</given-names></name><name name-style="western"><surname>Guariento</surname><given-names>RD</given-names></name><name name-style="western"><surname>Bozelli</surname><given-names>RL</given-names></name><name name-style="western"><surname>Carneiro</surname><given-names>LS</given-names></name></person-group> (<year>2019</year>) <article-title>Effects of the introduction of an omnivorous fish on the biodiversity and functioning of an upland Amazonian lake.</article-title><source>Acta Amazonica</source><volume>49</volume>(<issue>3</issue>): <fpage>221</fpage>–<lpage>231</lpage>. <ext-link xlink:href="10.1590/1809-4392201804131" ext-link-type="doi" xlink:type="simple">https://doi.org/10.1590/1809-4392201804131</ext-link></mixed-citation></ref><ref id="B37"><mixed-citation xmlns:xlink="http://www.w3.org/1999/xlink" xlink:type="simple"><person-group><name name-style="western"><surname>Jaczewski</surname><given-names>T</given-names></name></person-group> (<year>1928</year>) <article-title><tp:taxon-name><tp:taxon-name-part taxon-name-part-type="family">Notonectidae</tp:taxon-name-part></tp:taxon-name> from the State of Paraná.</article-title><source>Prace Panstwowego Muzeum Zoologicznego</source><volume>7</volume>: <fpage>121</fpage>–<lpage>136</lpage>.</mixed-citation></ref><ref id="B38"><mixed-citation xmlns:xlink="http://www.w3.org/1999/xlink" xlink:type="simple"><person-group><name name-style="western"><surname>Kirkaldy</surname><given-names>GW</given-names></name></person-group> (<year>1899a</year>) <article-title>Aquatic <tp:taxon-name><tp:taxon-name-part taxon-name-part-type="order">Rhynchota</tp:taxon-name-part></tp:taxon-name> in the Collection of the Royal Museum of Belgium notes and descriptions.</article-title><source>Annales de la Société Entomologique de Belgique</source><volume>43</volume>: <fpage>505</fpage>–<lpage>510</lpage>.</mixed-citation></ref></ref-list></tp:taxon-treatment>
