# Supplementary material for: ﻿Survey of the Notonectidae (Insecta, Hemiptera, Heteroptera, Nepomorpha) from northeastern Brazil
Source: Zookeys. 2025 Apr 1;1233:245–88. doi: 10.3897/zookeys.1233.120598 (PMC11979616; doi:10.3897/zookeys.1233.120598)
Supplement: XML Treatment for Buenoa platycnemis [file zookeys.1233.120598-treatment8.xml]

<!DOCTYPE tp:taxon-treatment
  PUBLIC "-//TaxonX//DTD Taxonomic Treatment Publishing DTD v0 20100105//EN" "tax-treatment-NSO.dtd">
<tp:taxon-treatment xmlns:tp="http://www.plazi.org/taxpub"><tp:treatment-meta><kwd-group><label>Taxon classification</label><kwd>
                <named-content content-type="kingdom">Animalia</named-content>
              </kwd></kwd-group><mixed-citation publication-type="journal"><person-group><name><surname>Jordão</surname><given-names>Rafael</given-names></name><name><surname>Barbosa</surname><given-names>Julianna Freires</given-names></name><name><surname>Moreira</surname><given-names>Felipe Ferraz Figueiredo</given-names></name></person-group><article-title>﻿Survey of the <tp:taxon-name><tp:taxon-name-part taxon-name-part-type="family">Notonectidae</tp:taxon-name-part></tp:taxon-name> (<tp:taxon-name><tp:taxon-name-part taxon-name-part-type="class">Insecta</tp:taxon-name-part></tp:taxon-name>, <tp:taxon-name><tp:taxon-name-part taxon-name-part-type="order">Hemiptera</tp:taxon-name-part></tp:taxon-name>, <tp:taxon-name><tp:taxon-name-part taxon-name-part-type="suborder">Heteroptera</tp:taxon-name-part></tp:taxon-name>, <tp:taxon-name><tp:taxon-name-part taxon-name-part-type="infraorder">Nepomorpha</tp:taxon-name-part></tp:taxon-name>) from northeastern Brazil</article-title><source>Zookeys</source><day>01</day><month>04</month><year>2025</year><volume>1233</volume><fpage>245</fpage><lpage>288</lpage><pub-id pub-id-type="doi">10.3897/zookeys.1233.120598</pub-id></mixed-citation></tp:treatment-meta><tp:nomenclature><label>﻿</label><tp:taxon-name>
              <object-id xmlns:xlink="http://www.w3.org/1999/xlink" content-type="arpha" xlink:type="simple">6AD6274E-1B5C-5B65-88FA-E11B38506F8F</object-id>
              <tp:taxon-name-part taxon-name-part-type="genus" reg="Buenoa">Buenoa</tp:taxon-name-part>
              <tp:taxon-name-part taxon-name-part-type="species" reg="platycnemis">platycnemis</tp:taxon-name-part>
            </tp:taxon-name><tp:taxon-authority>(Fieber, 1851)</tp:taxon-authority><xref ref-type="fig" rid="F20">Fig. 10H</xref><tp:nomenclature-citation-list><tp:nomenclature-citation><tp:taxon-name>
                  <tp:taxon-name-part taxon-name-part-type="genus" reg="Anisops">Anisops</tp:taxon-name-part>
                  <tp:taxon-name-part taxon-name-part-type="species" reg="platycnemis">platycnemis</tp:taxon-name-part>
                </tp:taxon-name><comment>Fieber, 1851: 485 [original description].</comment></tp:nomenclature-citation><tp:nomenclature-citation><tp:taxon-name>
                  <tp:taxon-name-part taxon-name-part-type="genus" reg="Buenoa">Buenoa</tp:taxon-name-part>
                  <tp:taxon-name-part taxon-name-part-type="species" reg="platycnemis">platycnemis</tp:taxon-name-part>
                </tp:taxon-name><comment>; <xref ref-type="bibr" rid="B44">Kirkaldy (1904)</xref>: 123 [genus transfer].</comment></tp:nomenclature-citation></tp:nomenclature-citation-list></tp:nomenclature><tp:treatment-sec sec-type="diagnosis" id="SECID0E3UAI"><title>Diagnosis.</title><p>Medium to large species, male length 4.6–5.4 mm. Synthlipsis narrow, slightly &lt; 1/2 of vertex width. Labial prong straight, much longer than third labial article, originating distally on article. Fore femur with apex widened; stridulatory area subtriangular, with 11–14 ridges.</p></tp:treatment-sec><tp:treatment-sec sec-type="Taxonomic notes" id="SECID0EBVAI"><title>Taxonomic notes.</title><p>Similar to other medium-sized species, like the aforementioned <italic><tp:taxon-name><tp:taxon-name-part taxon-name-part-type="genus" reg="Buenoa">B.</tp:taxon-name-part><tp:taxon-name-part taxon-name-part-type="species" reg="mutabilis">mutabilis</tp:taxon-name-part></tp:taxon-name></italic> and <italic><tp:taxon-name><tp:taxon-name-part taxon-name-part-type="genus" reg="Buenoa">B.</tp:taxon-name-part><tp:taxon-name-part taxon-name-part-type="species" reg="pallipes">pallipes</tp:taxon-name-part></tp:taxon-name></italic>. A thorough examination of the morphological characteristics described for each of these species is necessary for their correct identification.</p></tp:treatment-sec><tp:treatment-sec sec-type="distribution" id="SECID0E4VAI"><title>Distribution.</title><p>Argentina (<xref ref-type="bibr" rid="B44">Kirkaldy 1904</xref>). Bonaire (<xref ref-type="bibr" rid="B56">Nieser 1967</xref>). Brazil: <abbrev xmlns:xlink="http://www.w3.org/1999/xlink" xlink:title="Amazonas" id="ABBRID0ELWAI" xlink:type="simple">AM</abbrev> (<xref ref-type="bibr" rid="B9">Barbosa and Nessimian 2013a</xref>), <abbrev xmlns:xlink="http://www.w3.org/1999/xlink" xlink:title="Goiás" id="ABBRID0ETWAI" xlink:type="simple">GO</abbrev> (<xref ref-type="bibr" rid="B88">Truxal 1957</xref>), <abbrev xmlns:xlink="http://www.w3.org/1999/xlink" xlink:title="Maranhão" id="ABBRID0E2WAI" xlink:type="simple">MA</abbrev> (<xref ref-type="bibr" rid="B87">Truxal 1953</xref>), <abbrev xmlns:xlink="http://www.w3.org/1999/xlink" xlink:title="Mato Grosso" id="ABBRID0EDXAI" xlink:type="simple">MT</abbrev> (<xref ref-type="bibr" rid="B58">Nieser 1970</xref>), <abbrev xmlns:xlink="http://www.w3.org/1999/xlink" xlink:title="Pará" id="ABBRID0ELXAI" xlink:type="simple">PA</abbrev> (<xref ref-type="bibr" rid="B58">Nieser 1970</xref>; <xref ref-type="bibr" rid="B9">Barbosa and Nessimian 2013a</xref>; <xref ref-type="bibr" rid="B63">Nobre et al. 2019</xref>), <abbrev xmlns:xlink="http://www.w3.org/1999/xlink" xlink:title="Pernambuco" id="ABBRID0E2XAI" xlink:type="simple">PE</abbrev> [new record], <abbrev xmlns:xlink="http://www.w3.org/1999/xlink" xlink:title="Tocantins" id="ABBRID0E6XAI" xlink:type="simple">TO</abbrev> (<xref ref-type="bibr" rid="B88">Truxal 1957</xref>), <abbrev xmlns:xlink="http://www.w3.org/1999/xlink" xlink:title="Rio de Janeiro" id="ABBRID0EHYAI" xlink:type="simple">RJ</abbrev> (<xref ref-type="bibr" rid="B44">Kirkaldy 1904</xref>; <xref ref-type="bibr" rid="B73">Ribeiro et al. 1998</xref>, <xref ref-type="bibr" rid="B74">2010</xref>; <xref ref-type="bibr" rid="B55">Nessimian and Ribeiro 2000</xref>; <xref ref-type="bibr" rid="B14">Barbosa et al. 2010c</xref>), <abbrev xmlns:xlink="http://www.w3.org/1999/xlink" xlink:title="Sergipe" id="ABBRID0E6YAI" xlink:type="simple">SE</abbrev> [new record]. Cayman Islands (<xref ref-type="bibr" rid="B87">Truxal 1953</xref>). Colombia (<xref ref-type="bibr" rid="B87">Truxal 1953</xref>). Costa Rica (<xref ref-type="bibr" rid="B87">Truxal 1953</xref>). Cuba (<xref ref-type="bibr" rid="B89">Uhler 1884</xref>). Curacao (<xref ref-type="bibr" rid="B56">Nieser 1967</xref>). Guadeloupe (<xref ref-type="bibr" rid="B56">Nieser 1967</xref>). Haiti (<xref ref-type="bibr" rid="B87">Truxal 1953</xref>). Jamaica (<xref ref-type="bibr" rid="B87">Truxal 1953</xref>). Martinique (<xref ref-type="bibr" rid="B87">Truxal 1953</xref>). Mexico (<xref ref-type="bibr" rid="B89">Uhler 1884</xref>). Nicaragua (<xref ref-type="bibr" rid="B48">López et al. 1998</xref>). Panama (<xref ref-type="bibr" rid="B87">Truxal 1953</xref>). Peru (<xref ref-type="bibr" rid="B87">Truxal 1953</xref>). Puerto Rico (<xref ref-type="bibr" rid="B26">Fieber 1851</xref>). St. Martin (<xref ref-type="bibr" rid="B56">Nieser 1967</xref>). Trinidad &amp; Tobago (<xref ref-type="bibr" rid="B60">Nieser and Alkins-Koo 1991</xref>). United States (<xref ref-type="bibr" rid="B89">Uhler 1884</xref>). Venezuela (<xref ref-type="bibr" rid="B87">Truxal 1953</xref>). U.S. Virgin Islands (<xref ref-type="bibr" rid="B26">Fieber 1851</xref>).</p></tp:treatment-sec><tp:treatment-sec sec-type="material" id="SECID0EP2AI"><title>Material examined.</title><p>!<abbrev xmlns:xlink="http://www.w3.org/1999/xlink" xlink:title="Pernambuco" id="ABBRID0EV2AI" xlink:type="simple">PE</abbrev>, 2019: 1 ♂: Tupanatinga municipality, <abbrev xmlns:xlink="http://www.w3.org/1999/xlink" xlink:title="Parque Nacional do Catimbau" id="ABBRID0EZ2AI" xlink:type="simple">PNCA</abbrev>, Riacho de Leís, poças temporárias ao longo do leito, Água 14 station, 750 m, 18.III.2019. <named-content xmlns:xlink="http://www.w3.org/1999/xlink" content-type="dwc:verbatimCoordinates" xlink:type="simple"><named-content content-type="geo-json" specific-use="{&#34;type&#34;:&#34;Point&#34;,&#34;coordinates&#34;:[-37.244500,-8.582900]}" id="NCID0EA3AI" xlink:type="simple">-8.5829, -37.2445</named-content></named-content>. J.M.S. Rodrigues &amp; H. Rodrigues cols., <abbrev xmlns:xlink="http://www.w3.org/1999/xlink" xlink:title="Coleção Entomológica do Instituto Oswaldo Cruz" id="ABBRID0EF3AI" xlink:type="simple">CEIOC</abbrev> 81919. !<abbrev xmlns:xlink="http://www.w3.org/1999/xlink" xlink:title="Sergipe" id="ABBRID0EJ3AI" xlink:type="simple">SE</abbrev>, 2018: 1 ♂: Estância municipality, Complexo de Dunas da Praia do Saco, REBIOSI17 station, 05.V.2018. <named-content xmlns:xlink="http://www.w3.org/1999/xlink" content-type="dwc:verbatimCoordinates" xlink:type="simple"><named-content content-type="geo-json" specific-use="{&#34;type&#34;:&#34;Point&#34;,&#34;coordinates&#34;:[-37.322300,-11.419000]}" id="NCID0EQ3AI" xlink:type="simple">-11.4190, -37.3223</named-content></named-content>. C.F.B. Floriano, J.M.S. Rodrigues &amp; O.M. Magalhães cols., <abbrev xmlns:xlink="http://www.w3.org/1999/xlink" xlink:title="Coleção Entomológica do Instituto Oswaldo Cruz" id="ABBRID0EV3AI" xlink:type="simple">CEIOC</abbrev> 81624; 1 ♂: same data, except: Canhoba municipality, açude, SE1 station, 07.VII.2018. <named-content xmlns:xlink="http://www.w3.org/1999/xlink" content-type="dwc:verbatimCoordinates" xlink:type="simple"><named-content content-type="geo-json" specific-use="{&#34;type&#34;:&#34;Point&#34;,&#34;coordinates&#34;:[-36.969800,-10.128700]}" id="NCID0E33AI" xlink:type="simple">-10.1287, -36.9698</named-content></named-content>. C.F.B. Floriano, J.M.S. Rodrigues &amp; J.F. Barbosa cols., <abbrev xmlns:xlink="http://www.w3.org/1999/xlink" xlink:title="Coleção Entomológica do Instituto Oswaldo Cruz" id="ABBRID0EB4AI" xlink:type="simple">CEIOC</abbrev> 81627.</p></tp:treatment-sec><tp:treatment-sec><!--Section generated to contain objects referenced in tp:taxon-treatment.--><fig id="F20" position="float" orientation="portrait"><object-id xmlns:xlink="http://www.w3.org/1999/xlink" content-type="doi" xlink:type="simple">10.3897/zookeys.1233.120598.figure10</object-id><object-id xmlns:xlink="http://www.w3.org/1999/xlink" content-type="arpha" xlink:type="simple">8C8876D8-3838-530C-8038-1B6679DE9CA3</object-id><label>Figure 10.</label><caption><p><tp:taxon-name><tp:taxon-name-part taxon-name-part-type="family">Notonectidae</tp:taxon-name-part></tp:taxon-name>, dorsal habitus of species found in this survey, male specimens <bold>A</bold><italic><tp:taxon-name><tp:taxon-name-part taxon-name-part-type="genus" reg="Buenoa">Buenoa</tp:taxon-name-part><tp:taxon-name-part taxon-name-part-type="species" reg="amnigenus">amnigenus</tp:taxon-name-part></tp:taxon-name></italic><bold>B</bold><italic><tp:taxon-name><tp:taxon-name-part taxon-name-part-type="genus" reg="Buenoa">B.</tp:taxon-name-part><tp:taxon-name-part taxon-name-part-type="species" reg="femoralis">femoralis</tp:taxon-name-part></tp:taxon-name></italic><bold>C</bold><italic><tp:taxon-name><tp:taxon-name-part taxon-name-part-type="genus" reg="Buenoa">B.</tp:taxon-name-part><tp:taxon-name-part taxon-name-part-type="species" reg="fuscipennis">fuscipennis</tp:taxon-name-part></tp:taxon-name></italic><bold>D</bold><italic><tp:taxon-name><tp:taxon-name-part taxon-name-part-type="genus" reg="Buenoa">B.</tp:taxon-name-part><tp:taxon-name-part taxon-name-part-type="species" reg="koina">koina</tp:taxon-name-part></tp:taxon-name></italic><bold>E</bold><italic><tp:taxon-name><tp:taxon-name-part taxon-name-part-type="genus" reg="Buenoa">B.</tp:taxon-name-part><tp:taxon-name-part taxon-name-part-type="species" reg="konta">konta</tp:taxon-name-part></tp:taxon-name></italic><bold>F</bold><italic><tp:taxon-name><tp:taxon-name-part taxon-name-part-type="genus" reg="Buenoa">B.</tp:taxon-name-part><tp:taxon-name-part taxon-name-part-type="species" reg="mutabilis">mutabilis</tp:taxon-name-part></tp:taxon-name></italic><bold>G</bold><italic><tp:taxon-name><tp:taxon-name-part taxon-name-part-type="genus" reg="Buenoa">B.</tp:taxon-name-part><tp:taxon-name-part taxon-name-part-type="species" reg="pallipes">pallipes</tp:taxon-name-part></tp:taxon-name></italic><bold>H</bold><italic><tp:taxon-name><tp:taxon-name-part taxon-name-part-type="genus" reg="Buenoa">B.</tp:taxon-name-part><tp:taxon-name-part taxon-name-part-type="species" reg="platycnemis">platycnemis</tp:taxon-name-part></tp:taxon-name></italic><bold>I</bold><italic><tp:taxon-name><tp:taxon-name-part taxon-name-part-type="genus" reg="Buenoa">B.</tp:taxon-name-part><tp:taxon-name-part taxon-name-part-type="species" reg="pseudomutabilis">pseudomutabilis</tp:taxon-name-part></tp:taxon-name></italic><bold>J</bold><italic><tp:taxon-name><tp:taxon-name-part taxon-name-part-type="genus" reg="Buenoa">B.</tp:taxon-name-part><tp:taxon-name-part taxon-name-part-type="species" reg="salutis">salutis</tp:taxon-name-part></tp:taxon-name></italic><bold>K</bold><italic><tp:taxon-name><tp:taxon-name-part taxon-name-part-type="genus" reg="Buenoa">B.</tp:taxon-name-part><tp:taxon-name-part taxon-name-part-type="species" reg="tarsalis">tarsalis</tp:taxon-name-part></tp:taxon-name></italic><bold>L</bold><italic><tp:taxon-name><tp:taxon-name-part taxon-name-part-type="genus" reg="Buenoa">B.</tp:taxon-name-part><tp:taxon-name-part taxon-name-part-type="species" reg="unguis">unguis</tp:taxon-name-part></tp:taxon-name></italic><bold>M</bold><italic><tp:taxon-name><tp:taxon-name-part taxon-name-part-type="genus" reg="Notonecta">Notonecta</tp:taxon-name-part><tp:taxon-name-part taxon-name-part-type="species" reg="disturbata">disturbata</tp:taxon-name-part></tp:taxon-name></italic><bold>N</bold><italic><tp:taxon-name><tp:taxon-name-part taxon-name-part-type="genus" reg="Enitharoides">Enitharoides</tp:taxon-name-part><tp:taxon-name-part taxon-name-part-type="species" reg="brasiliensis">brasiliensis</tp:taxon-name-part></tp:taxon-name></italic><bold>O</bold><italic><tp:taxon-name><tp:taxon-name-part taxon-name-part-type="genus" reg="Enitharoides">E.</tp:taxon-name-part><tp:taxon-name-part taxon-name-part-type="species" reg="tricomerus">tricomerus</tp:taxon-name-part></tp:taxon-name></italic><bold>P, Q</bold><italic><tp:taxon-name><tp:taxon-name-part taxon-name-part-type="genus" reg="Martarega">Martarega</tp:taxon-name-part><tp:taxon-name-part taxon-name-part-type="species" reg="bentoi">bentoi</tp:taxon-name-part></tp:taxon-name></italic><bold>R</bold><italic><tp:taxon-name><tp:taxon-name-part taxon-name-part-type="genus" reg="Martarega">M.</tp:taxon-name-part><tp:taxon-name-part taxon-name-part-type="species" reg="brasiliensis">brasiliensis</tp:taxon-name-part></tp:taxon-name></italic><bold>S</bold><italic><tp:taxon-name><tp:taxon-name-part taxon-name-part-type="genus" reg="Martarega">M.</tp:taxon-name-part><tp:taxon-name-part taxon-name-part-type="species" reg="membranacea">membranacea</tp:taxon-name-part></tp:taxon-name></italic>. <bold>A–D, F–H, J–O, Q–R</bold> are macropterous specimens; <bold>E, I, P, S</bold> are brachypterous specimens. Scale bars: 1 mm, unless otherwise indicated.</p></caption><graphic xmlns:xlink="http://www.w3.org/1999/xlink" xlink:href="zookeys-1233-245_article-120598__-g010.jpg" position="float" orientation="portrait" xlink:type="simple" id="oo_1296433.jpg"><uri content-type="original_file" xlink:type="simple">https://binary.pensoft.net/fig/1296433</uri></graphic></fig></tp:treatment-sec><ref-list><ref id="B44"><mixed-citation xmlns:xlink="http://www.w3.org/1999/xlink" xlink:type="simple"><person-group><name name-style="western"><surname>Kirkaldy</surname><given-names>GW</given-names></name></person-group> (<year>1904</year>) <article-title>Über Notonectiden.</article-title><source>Wiener Entomologische Zeitung</source><volume>23</volume>: <fpage>93</fpage>–<lpage>135</lpage>. <ext-link xlink:href="10.5962/bhl.part.27195" ext-link-type="doi" xlink:type="simple">https://doi.org/10.5962/bhl.part.27195</ext-link></mixed-citation></ref><ref id="B56"><mixed-citation xmlns:xlink="http://www.w3.org/1999/xlink" xlink:type="simple"><person-group><name name-style="western"><surname>Nieser</surname><given-names>N</given-names></name></person-group> (<year>1967</year>) <article-title>The <tp:taxon-name><tp:taxon-name-part taxon-name-part-type="suborder">Heteroptera</tp:taxon-name-part></tp:taxon-name> of the Netherlands Antilles – VI <tp:taxon-name><tp:taxon-name-part taxon-name-part-type="family">Notonectidae</tp:taxon-name-part></tp:taxon-name>.</article-title><source>Studies on the Fauna of Curaçao and Other Caribbean Islands</source><volume>24</volume>(<issue>96</issue>): <fpage>157</fpage>–<lpage>189</lpage>.</mixed-citation></ref><ref id="B9"><mixed-citation xmlns:xlink="http://www.w3.org/1999/xlink" xlink:type="simple"><person-group><name name-style="western"><surname>Barbosa</surname><given-names>JF</given-names></name><name name-style="western"><surname>Nessimian</surname><given-names>JL</given-names></name></person-group> (<year>2013a</year>) <article-title>The genus <italic><tp:taxon-name><tp:taxon-name-part taxon-name-part-type="genus">Buenoa</tp:taxon-name-part></tp:taxon-name></italic> Kirkaldy, 1904 (<tp:taxon-name><tp:taxon-name-part taxon-name-part-type="order">Hemiptera</tp:taxon-name-part></tp:taxon-name>: <tp:taxon-name><tp:taxon-name-part taxon-name-part-type="suborder">Heteroptera</tp:taxon-name-part></tp:taxon-name>: <tp:taxon-name><tp:taxon-name-part taxon-name-part-type="infraorder">Nepomorpha</tp:taxon-name-part></tp:taxon-name>: <tp:taxon-name><tp:taxon-name-part taxon-name-part-type="family">Notonectidae</tp:taxon-name-part></tp:taxon-name>) in northern Brazil: inventory, new records, and new species.</article-title><source>Zootaxa</source><volume>3694</volume>(<issue>2</issue>): <fpage>101</fpage>–<lpage>130</lpage>. <ext-link xlink:href="10.11646/zootaxa.3694.2.1" ext-link-type="doi" xlink:type="simple">https://doi.org/10.11646/zootaxa.3694.2.1</ext-link></mixed-citation></ref><ref id="B88"><mixed-citation xmlns:xlink="http://www.w3.org/1999/xlink" xlink:type="simple"><person-group><name name-style="western"><surname>Truxal</surname><given-names>FS</given-names></name></person-group> (<year>1957</year>) <article-title>The Machris Brazilian expedition. Entomology: General, systematics of the <tp:taxon-name><tp:taxon-name-part taxon-name-part-type="family">Notonectidae</tp:taxon-name-part></tp:taxon-name>.</article-title><source>Contributions in Science</source><volume>12</volume>: <fpage>1</fpage>–<lpage>22</lpage>. <ext-link xlink:href="10.5962/p.214226" ext-link-type="doi" xlink:type="simple">https://doi.org/10.5962/p.214226</ext-link></mixed-citation></ref><ref id="B87"><mixed-citation xmlns:xlink="http://www.w3.org/1999/xlink" xlink:type="simple"><person-group><name name-style="western"><surname>Truxal</surname><given-names>FS</given-names></name></person-group> (<year>1953</year>) A Revision of the genus <italic><tp:taxon-name><tp:taxon-name-part taxon-name-part-type="genus">Buenoa</tp:taxon-name-part></tp:taxon-name></italic>. The University of Kansas Science Bulletin 35(11): 1353–1523.</mixed-citation></ref><ref id="B58"><mixed-citation xmlns:xlink="http://www.w3.org/1999/xlink" xlink:type="simple"><person-group><name name-style="western"><surname>Nieser</surname><given-names>N</given-names></name></person-group> (<year>1970</year>) <article-title>Records of South American <tp:taxon-name><tp:taxon-name-part taxon-name-part-type="family">Notonectidae</tp:taxon-name-part></tp:taxon-name> mainly from the Amazon-Region.</article-title><source>Studies on the Fauna of Suriname and other Guyanas</source><volume>12</volume>(<issue>46</issue>): <fpage>71</fpage>–<lpage>93</lpage>.</mixed-citation></ref><ref id="B63"><mixed-citation xmlns:xlink="http://www.w3.org/1999/xlink" xlink:type="simple"><person-group><name name-style="western"><surname>Nobre</surname><given-names>RLG</given-names></name><name name-style="western"><surname>Caliman</surname><given-names>A</given-names></name><name name-style="western"><surname>Guariento</surname><given-names>RD</given-names></name><name name-style="western"><surname>Bozelli</surname><given-names>RL</given-names></name><name name-style="western"><surname>Carneiro</surname><given-names>LS</given-names></name></person-group> (<year>2019</year>) <article-title>Effects of the introduction of an omnivorous fish on the biodiversity and functioning of an upland Amazonian lake.</article-title><source>Acta Amazonica</source><volume>49</volume>(<issue>3</issue>): <fpage>221</fpage>–<lpage>231</lpage>. <ext-link xlink:href="10.1590/1809-4392201804131" ext-link-type="doi" xlink:type="simple">https://doi.org/10.1590/1809-4392201804131</ext-link></mixed-citation></ref><ref id="B73"><mixed-citation xmlns:xlink="http://www.w3.org/1999/xlink" xlink:type="simple"><person-group><name name-style="western"><surname>Ribeiro</surname><given-names>JRI</given-names></name><name name-style="western"><surname>Nessimian</surname><given-names>JL</given-names></name><name name-style="western"><surname>Mendonça</surname><given-names>EC</given-names></name></person-group> (<year>1998</year>) <article-title>Aspectos da distribuição dos <tp:taxon-name><tp:taxon-name-part taxon-name-part-type="infraorder">Nepomorpha</tp:taxon-name-part></tp:taxon-name> (<tp:taxon-name><tp:taxon-name-part taxon-name-part-type="order">Hemiptera</tp:taxon-name-part></tp:taxon-name>: <tp:taxon-name><tp:taxon-name-part taxon-name-part-type="suborder">Heteroptera</tp:taxon-name-part></tp:taxon-name>) em corpos d’água na restinga de Maricá, Estado do Rio de Janeiro.</article-title> In: <person-group><name name-style="western"><surname>Nessimian</surname><given-names>JL</given-names></name><name name-style="western"><surname>Carvalho</surname><given-names>AL</given-names></name></person-group> (<role>Eds</role>) <issue-title>Ecologia de insetos Aquáticos, Series Oecologia Brasiliensis.</issue-title><source>PPGE –UFRJ, Rio de Janeiro</source>, <fpage>113</fpage>–<lpage>128</lpage>. <ext-link xlink:href="10.4257/oeco.1998.0501.09" ext-link-type="doi" xlink:type="simple">https://doi.org/10.4257/oeco.1998.0501.09</ext-link></mixed-citation></ref><ref id="B74"><mixed-citation xmlns:xlink="http://www.w3.org/1999/xlink" xlink:type="simple"><person-group><name name-style="western"><surname>Ribeiro</surname><given-names>JRI</given-names></name><name name-style="western"><surname>Moreira</surname><given-names>FFF</given-names></name><name name-style="western"><surname>Alecrim</surname><given-names>VP</given-names></name><name name-style="western"><surname>Barbosa</surname><given-names>JF</given-names></name><name name-style="western"><surname>Nessimian</surname><given-names>JL</given-names></name></person-group> (<year>2010</year>) <article-title>Espécies de heterópteros dulçaqüícolas (<tp:taxon-name><tp:taxon-name-part taxon-name-part-type="order">Hemiptera</tp:taxon-name-part></tp:taxon-name>, <tp:taxon-name><tp:taxon-name-part taxon-name-part-type="suborder">Heteroptera</tp:taxon-name-part></tp:taxon-name>, <tp:taxon-name><tp:taxon-name-part taxon-name-part-type="infraorder">Gerromorpha</tp:taxon-name-part></tp:taxon-name> e <tp:taxon-name><tp:taxon-name-part taxon-name-part-type="infraorder">Nepomorpha</tp:taxon-name-part></tp:taxon-name>) registradas no Estado do Rio de Janeiro, Brasil.</article-title><source>Publicaçoes Avulsas do Museu Nacional</source><volume>67</volume>(<issue>3–4</issue>): <fpage>303</fpage>–<lpage>312</lpage>.</mixed-citation></ref><ref id="B55"><mixed-citation xmlns:xlink="http://www.w3.org/1999/xlink" xlink:type="simple"><person-group><name name-style="western"><surname>Nessimian</surname><given-names>JL</given-names></name><name name-style="western"><surname>Ribeiro</surname><given-names>JRI</given-names></name></person-group> (<year>2000</year>) <article-title>Aspectos da biologia de <italic><tp:taxon-name><tp:taxon-name-part taxon-name-part-type="genus">Buenoa</tp:taxon-name-part><tp:taxon-name-part taxon-name-part-type="species">platycnemis</tp:taxon-name-part></tp:taxon-name></italic> (Fieber) (<tp:taxon-name><tp:taxon-name-part taxon-name-part-type="class">Insecta</tp:taxon-name-part></tp:taxon-name>, <tp:taxon-name><tp:taxon-name-part taxon-name-part-type="suborder">Heteroptera</tp:taxon-name-part></tp:taxon-name>, <tp:taxon-name><tp:taxon-name-part taxon-name-part-type="family">Notonectidae</tp:taxon-name-part></tp:taxon-name>) da restinga de Maricá, Rio de Janeiro.</article-title><source>Revista Brasileira de Zoologia</source><volume>17</volume>(<issue>1</issue>): <fpage>229</fpage>–<lpage>239</lpage>. <ext-link xlink:href="10.1590/S0101-81752000000100020" ext-link-type="doi" xlink:type="simple">https://doi.org/10.1590/S0101-81752000000100020</ext-link></mixed-citation></ref><ref id="B14"><mixed-citation xmlns:xlink="http://www.w3.org/1999/xlink" xlink:type="simple"><person-group><name name-style="western"><surname>Barbosa</surname><given-names>JF</given-names></name><name name-style="western"><surname>Ribeiro</surname><given-names>JRI</given-names></name><name name-style="western"><surname>Nessimian</surname><given-names>JL</given-names></name></person-group> (<year>2010c</year>) <article-title>A new species of <italic><tp:taxon-name><tp:taxon-name-part taxon-name-part-type="genus">Buenoa</tp:taxon-name-part></tp:taxon-name></italic> Kirkaldy (<tp:taxon-name><tp:taxon-name-part taxon-name-part-type="order">Hemiptera</tp:taxon-name-part></tp:taxon-name>, <tp:taxon-name><tp:taxon-name-part taxon-name-part-type="suborder">Heteroptera</tp:taxon-name-part></tp:taxon-name>, <tp:taxon-name><tp:taxon-name-part taxon-name-part-type="family">Notonectidae</tp:taxon-name-part></tp:taxon-name>) from Rio de Janeiro, Brazil.</article-title><source>Revista Brasileira de Entomologia</source><volume>54</volume>(<issue>4</issue>): <fpage>560</fpage>–<lpage>564</lpage>. <ext-link xlink:href="10.1590/S0085-56262010000400004" ext-link-type="doi" xlink:type="simple">https://doi.org/10.1590/S0085-56262010000400004</ext-link></mixed-citation></ref><ref id="B89"><mixed-citation xmlns:xlink="http://www.w3.org/1999/xlink" xlink:type="simple"><person-group><name name-style="western"><surname>Uhler</surname><given-names>PR</given-names></name></person-group> (<year>1884</year>) <article-title>Order VI. – <tp:taxon-name><tp:taxon-name-part taxon-name-part-type="order">Hemiptera</tp:taxon-name-part></tp:taxon-name>. (2004)</article-title> In: <person-group><name name-style="western"><surname>Kingsley</surname><given-names>JS</given-names></name></person-group> (<role>Ed.</role>) <issue-title>The Standard Natural History, vol.</issue-title><source>II. <tp:taxon-name><tp:taxon-name-part taxon-name-part-type="subphylum">Crustacea</tp:taxon-name-part></tp:taxon-name> and insects. S. E. Cassino</source>, <fpage>204</fpage>–<lpage>296</lpage>.</mixed-citation></ref><ref id="B48"><mixed-citation xmlns:xlink="http://www.w3.org/1999/xlink" xlink:type="simple"><person-group><name name-style="western"><surname>López</surname><given-names>MQ</given-names></name><name name-style="western"><surname>López</surname><given-names>DR</given-names></name><name name-style="western"><surname>Espinoza-Areas</surname><given-names>P</given-names></name><name name-style="western"><surname>Valle</surname><given-names>SM</given-names></name><name name-style="western"><surname>Rivera</surname><given-names>P</given-names></name><name name-style="western"><surname>García</surname><given-names>I</given-names></name></person-group> (<year>1998</year>) <article-title>Valoración de la capacidad depredadora de los chinches acuáticos nicaragüenses en condiciones de laboratorio.</article-title><source>Revista Nicaraguense Entomologica</source><volume>46</volume>: <fpage>1</fpage>–<lpage>5</lpage>.</mixed-citation></ref><ref id="B26"><mixed-citation xmlns:xlink="http://www.w3.org/1999/xlink" xlink:type="simple"><person-group><name name-style="western"><surname>Fieber</surname><given-names>FX</given-names></name></person-group> (<year>1851</year>) Rhynchotographien: Drei monograsphische Abhandlungen. Abhandlungen der Königlichen Bömischen Gesselschaft der Wissenschaften 5(7) 1–64: 425–488.</mixed-citation></ref><ref id="B60"><mixed-citation xmlns:xlink="http://www.w3.org/1999/xlink" xlink:type="simple"><person-group><name name-style="western"><surname>Nieser</surname><given-names>N</given-names></name><name name-style="western"><surname>Alkins-Koo</surname><given-names>M</given-names></name></person-group> (<year>1991</year>) The Water Bugs of Trinidad &amp; Tobago. Occasional Papers of the Zoology Department, University of the West Indies, 9, i–iii + 1–127.</mixed-citation></ref></ref-list></tp:taxon-treatment>
