# Supplementary material for: ﻿Survey of the Notonectidae (Insecta, Hemiptera, Heteroptera, Nepomorpha) from northeastern Brazil
Source: Zookeys. 2025 Apr 1;1233:245–88. doi: 10.3897/zookeys.1233.120598 (PMC11979616; doi:10.3897/zookeys.1233.120598)
Supplement: XML Treatment for Buenoa salutis [file zookeys.1233.120598-treatment10.xml]

<!DOCTYPE tp:taxon-treatment
  PUBLIC "-//TaxonX//DTD Taxonomic Treatment Publishing DTD v0 20100105//EN" "tax-treatment-NSO.dtd">
<tp:taxon-treatment xmlns:tp="http://www.plazi.org/taxpub"><tp:treatment-meta><kwd-group><label>Taxon classification</label><kwd>
                <named-content content-type="kingdom">Animalia</named-content>
              </kwd></kwd-group><mixed-citation publication-type="journal"><person-group><name><surname>Jordão</surname><given-names>Rafael</given-names></name><name><surname>Barbosa</surname><given-names>Julianna Freires</given-names></name><name><surname>Moreira</surname><given-names>Felipe Ferraz Figueiredo</given-names></name></person-group><article-title>﻿Survey of the <tp:taxon-name><tp:taxon-name-part taxon-name-part-type="family">Notonectidae</tp:taxon-name-part></tp:taxon-name> (<tp:taxon-name><tp:taxon-name-part taxon-name-part-type="class">Insecta</tp:taxon-name-part></tp:taxon-name>, <tp:taxon-name><tp:taxon-name-part taxon-name-part-type="order">Hemiptera</tp:taxon-name-part></tp:taxon-name>, <tp:taxon-name><tp:taxon-name-part taxon-name-part-type="suborder">Heteroptera</tp:taxon-name-part></tp:taxon-name>, <tp:taxon-name><tp:taxon-name-part taxon-name-part-type="infraorder">Nepomorpha</tp:taxon-name-part></tp:taxon-name>) from northeastern Brazil</article-title><source>Zookeys</source><day>01</day><month>04</month><year>2025</year><volume>1233</volume><fpage>245</fpage><lpage>288</lpage><pub-id pub-id-type="doi">10.3897/zookeys.1233.120598</pub-id></mixed-citation></tp:treatment-meta><tp:nomenclature><label>﻿</label><tp:taxon-name>
              <object-id xmlns:xlink="http://www.w3.org/1999/xlink" content-type="arpha" xlink:type="simple">8CFD2033-8B4A-5A0D-AE0E-DE0E3C23DD63</object-id>
              <tp:taxon-name-part taxon-name-part-type="genus" reg="Buenoa">Buenoa</tp:taxon-name-part>
              <tp:taxon-name-part taxon-name-part-type="species" reg="salutis">salutis</tp:taxon-name-part>
            </tp:taxon-name><tp:taxon-authority>Kirkaldy, 1904</tp:taxon-authority><xref ref-type="fig" rid="F20">Fig. 10J</xref><tp:nomenclature-citation-list><tp:nomenclature-citation><tp:taxon-name>
                  <tp:taxon-name-part taxon-name-part-type="genus" reg="Buenoa">Buenoa</tp:taxon-name-part>
                  <tp:taxon-name-part taxon-name-part-type="species" reg="salutis">salutis</tp:taxon-name-part>
                </tp:taxon-name><comment>Kirkaldy, 1904: 124 [original description].</comment></tp:nomenclature-citation><tp:nomenclature-citation><tp:taxon-name>
                  <tp:taxon-name-part taxon-name-part-type="genus" reg="Buenoa">Buenoa</tp:taxon-name-part>
                  <tp:taxon-name-part taxon-name-part-type="species" reg="mallochi">mallochi</tp:taxon-name-part>
                </tp:taxon-name><comment>Jaczewski, 1928: 129–130, figs 23–27 [synonym; <xref ref-type="bibr" rid="B87">Truxal (1953)</xref>: 1469].</comment></tp:nomenclature-citation></tp:nomenclature-citation-list></tp:nomenclature><tp:treatment-sec sec-type="diagnosis" id="SECID0EWFBI"><title>Diagnosis.</title><p>Small species, male length 3.4–4.0 mm. Synthlipsis narrow, ~ 1/10 tenth of vertex width. Labial prong subequal to slightly longer than third labial article, originating medially on article. Fore femur narrowed at apex, without stridulatory area.</p></tp:treatment-sec><tp:treatment-sec sec-type="distribution" id="SECID0E2FBI"><title>Distribution.</title><p>Argentina (<xref ref-type="bibr" rid="B2">Bachmann 1962</xref>). Bolivia (<xref ref-type="bibr" rid="B87">Truxal 1953</xref>). Brazil: <abbrev xmlns:xlink="http://www.w3.org/1999/xlink" xlink:title="Alagoas" id="ABBRID0EJGBI" xlink:type="simple">AL</abbrev> [new record], <abbrev xmlns:xlink="http://www.w3.org/1999/xlink" xlink:title="Amazonas" id="ABBRID0ENGBI" xlink:type="simple">AM</abbrev> (<xref ref-type="bibr" rid="B87">Truxal 1953</xref>; <xref ref-type="bibr" rid="B58">Nieser 1970</xref>; <xref ref-type="bibr" rid="B9">Barbosa and Nessimian 2013a</xref>), <abbrev xmlns:xlink="http://www.w3.org/1999/xlink" xlink:title="Bahia" id="ABBRID0E4GBI" xlink:type="simple">BA</abbrev> [new record], <abbrev xmlns:xlink="http://www.w3.org/1999/xlink" xlink:title="Ceará" id="ABBRID0EBHBI" xlink:type="simple">CE</abbrev> (<xref ref-type="bibr" rid="B87">Truxal 1953</xref>; this work), <abbrev xmlns:xlink="http://www.w3.org/1999/xlink" xlink:title="Minas Gerais" id="ABBRID0EJHBI" xlink:type="simple">MG</abbrev> (<xref ref-type="bibr" rid="B61">Nieser and Melo 1997</xref>; <xref ref-type="bibr" rid="B51">Melo and Nieser 2004</xref>; <xref ref-type="bibr" rid="B11">Barbosa and Rodrigues 2013</xref>), <abbrev xmlns:xlink="http://www.w3.org/1999/xlink" xlink:title="Mato Grosso do Sul" id="ABBRID0EZHBI" xlink:type="simple">MS</abbrev> (<xref ref-type="bibr" rid="B27">Floriano et al. 2013</xref>), <abbrev xmlns:xlink="http://www.w3.org/1999/xlink" xlink:title="Mato Grosso" id="ABBRID0EBIBI" xlink:type="simple">MT</abbrev> (<xref ref-type="bibr" rid="B32">Heckman 1998</xref>), <abbrev xmlns:xlink="http://www.w3.org/1999/xlink" xlink:title="Pará" id="ABBRID0EJIBI" xlink:type="simple">PA</abbrev> (<xref ref-type="bibr" rid="B87">Truxal 1953</xref>; <xref ref-type="bibr" rid="B58">Nieser 1970</xref>; <xref ref-type="bibr" rid="B9">Barbosa and Nessimian 2013a</xref>), <abbrev xmlns:xlink="http://www.w3.org/1999/xlink" xlink:title="Paraíba" id="ABBRID0EZIBI" xlink:type="simple">PB</abbrev> (<xref ref-type="bibr" rid="B87">Truxal 1953</xref>), <abbrev xmlns:xlink="http://www.w3.org/1999/xlink" xlink:title="Pernambuco" id="ABBRID0EBJBI" xlink:type="simple">PE</abbrev> (<xref ref-type="bibr" rid="B87">Truxal 1953</xref>), <abbrev xmlns:xlink="http://www.w3.org/1999/xlink" xlink:title="Piauí" id="ABBRID0EJJBI" xlink:type="simple">PI</abbrev> (<xref ref-type="bibr" rid="B85">Takiya et al. 2016</xref>), <abbrev xmlns:xlink="http://www.w3.org/1999/xlink" xlink:title="Paraná" id="ABBRID0ERJBI" xlink:type="simple">PR</abbrev> (<xref ref-type="bibr" rid="B37">Jaczewski 1928</xref>), <abbrev xmlns:xlink="http://www.w3.org/1999/xlink" xlink:title="Rio de Janeiro" id="ABBRID0EZJBI" xlink:type="simple">RJ</abbrev> (<xref ref-type="bibr" rid="B73">Ribeiro et al. 1998</xref>, <xref ref-type="bibr" rid="B74">2010</xref>), <abbrev xmlns:xlink="http://www.w3.org/1999/xlink" xlink:title="Roraima" id="ABBRID0EFKBI" xlink:type="simple">RR</abbrev> (<xref ref-type="bibr" rid="B9">Barbosa and Nessimian 2013a</xref>), <abbrev xmlns:xlink="http://www.w3.org/1999/xlink" xlink:title="Rio Grande do Sul" id="ABBRID0ENKBI" xlink:type="simple">RS</abbrev> (<xref ref-type="bibr" rid="B87">Truxal 1953</xref>; <xref ref-type="bibr" rid="B46">Kleerekoper 1955</xref>), <abbrev xmlns:xlink="http://www.w3.org/1999/xlink" xlink:title="Sergipe" id="ABBRID0EZKBI" xlink:type="simple">SE</abbrev> [new record], <abbrev xmlns:xlink="http://www.w3.org/1999/xlink" xlink:title="São Paulo" id="ABBRID0E4KBI" xlink:type="simple">SP</abbrev> (<xref ref-type="bibr" rid="B87">Truxal 1953</xref>), <abbrev xmlns:xlink="http://www.w3.org/1999/xlink" xlink:title="Tocantins" id="ABBRID0EFLBI" xlink:type="simple">TO</abbrev> (<xref ref-type="bibr" rid="B88">Truxal 1957</xref>). Colombia (<xref ref-type="bibr" rid="B77">Roback and Nieser 1974</xref>). French Guiana (<xref ref-type="bibr" rid="B44">Kirkaldy 1904</xref>). Guyana (<xref ref-type="bibr" rid="B87">Truxal 1953</xref>). Paraguay (<xref ref-type="bibr" rid="B87">Truxal 1953</xref>). Suriname (<xref ref-type="bibr" rid="B57">Nieser 1968</xref>). Trinidad &amp; Tobago (<xref ref-type="bibr" rid="B60">Nieser and Alkins-Koo 1991</xref>). Venezuela (<xref ref-type="bibr" rid="B87">Truxal 1953</xref>).</p></tp:treatment-sec><tp:treatment-sec sec-type="material" id="SECID0EJMBI"><title>Material examined.</title><p>Brazil, !<abbrev xmlns:xlink="http://www.w3.org/1999/xlink" xlink:title="Alagoas" id="ABBRID0EPMBI" xlink:type="simple">AL</abbrev>, 2018: 3 ♂, 2 ♀, 3 nymphs: Maragogi municipality, <abbrev xmlns:xlink="http://www.w3.org/1999/xlink" xlink:title="Área de Proteção Ambiental da Costa dos Corais" id="ABBRID0ETMBI" xlink:type="simple">APACC</abbrev>, APACC2 station, 29.IV.2018. <named-content xmlns:xlink="http://www.w3.org/1999/xlink" content-type="dwc:verbatimCoordinates" xlink:type="simple"><named-content content-type="geo-json" specific-use="{&#34;type&#34;:&#34;Point&#34;,&#34;coordinates&#34;:[-35.179500,-8.922000]}" id="NCID0E1MBI" xlink:type="simple">-8.922, -35.1795</named-content></named-content>. C.F.B. Floriano, J.M.S. Rodrigues &amp; O.M. Magalhães cols., <abbrev xmlns:xlink="http://www.w3.org/1999/xlink" xlink:title="Coleção Entomológica do Instituto Oswaldo Cruz" id="ABBRID0E6MBI" xlink:type="simple">CEIOC</abbrev> 81695; 1 ♂, 2 ♀: same data, except: Piaçabuçu municipality, <abbrev xmlns:xlink="http://www.w3.org/1999/xlink" xlink:title="Área de Proteção Ambiental de Piaçabuçu" id="ABBRID0EDNBI" xlink:type="simple">APAP</abbrev>, Rio Piauí, 02.V.2018. <named-content xmlns:xlink="http://www.w3.org/1999/xlink" content-type="dwc:verbatimCoordinates" xlink:type="simple"><named-content content-type="geo-json" specific-use="{&#34;type&#34;:&#34;Point&#34;,&#34;coordinates&#34;:[-36.482800,-10.347000]}" id="NCID0EKNBI" xlink:type="simple">-10.3470, -36.4828</named-content></named-content>, <abbrev xmlns:xlink="http://www.w3.org/1999/xlink" xlink:title="Coleção Entomológica do Instituto Oswaldo Cruz" id="ABBRID0EPNBI" xlink:type="simple">CEIOC</abbrev> 81697; 1 ♂: same data, except: Feliz Deserto municipality, <abbrev xmlns:xlink="http://www.w3.org/1999/xlink" xlink:title="Área de Proteção Ambiental de Piaçabuçu" id="ABBRID0ETNBI" xlink:type="simple">APAP</abbrev>, APAP3 station, <named-content xmlns:xlink="http://www.w3.org/1999/xlink" content-type="dwc:verbatimCoordinates" xlink:type="simple"><named-content content-type="geo-json" specific-use="{&#34;type&#34;:&#34;Point&#34;,&#34;coordinates&#34;:[-36.350600,-10.325200]}" id="NCID0E1NBI" xlink:type="simple">-10.3252, -36.3506</named-content></named-content>, <abbrev xmlns:xlink="http://www.w3.org/1999/xlink" xlink:title="Coleção Entomológica do Instituto Oswaldo Cruz" id="ABBRID0E6NBI" xlink:type="simple">CEIOC</abbrev> 81696. Same state, 2019: 1 ♂, 1 ♀: Marimbondo municipality, Flexeiras, açude, ALSE11 station, 122 m, 23.V.2019. <named-content xmlns:xlink="http://www.w3.org/1999/xlink" content-type="dwc:verbatimCoordinates" xlink:type="simple"><named-content content-type="geo-json" specific-use="{&#34;type&#34;:&#34;Point&#34;,&#34;coordinates&#34;:[-36.234000,-9.507400]}" id="NCID0EGOBI" xlink:type="simple">-9.5074, -36.2340</named-content></named-content>. J.M.S. Rodrigues, W. Souza &amp; F.F.F. Moreira cols., <abbrev xmlns:xlink="http://www.w3.org/1999/xlink" xlink:title="Coleção Entomológica do Instituto Oswaldo Cruz" id="ABBRID0ELOBI" xlink:type="simple">CEIOC</abbrev> 81955. !<abbrev xmlns:xlink="http://www.w3.org/1999/xlink" xlink:title="Bahia" id="ABBRID0EPOBI" xlink:type="simple">BA</abbrev>, 2018: 2 ♂, 1 ♀: Lençóis municipality, <abbrev xmlns:xlink="http://www.w3.org/1999/xlink" xlink:title="Parque Nacional da Chapada Diamantina" id="ABBRID0ETOBI" xlink:type="simple">PNCD</abbrev>, Ribeirão do Meio, Terra 9 station, 341 m, 22.VIII.2018. <named-content xmlns:xlink="http://www.w3.org/1999/xlink" content-type="dwc:verbatimCoordinates" xlink:type="simple"><named-content content-type="geo-json" specific-use="{&#34;type&#34;:&#34;Point&#34;,&#34;coordinates&#34;:[-41.381700,-12.586000]}" id="NCID0E1OBI" xlink:type="simple">-12.586, -41.3817</named-content></named-content>. J.S. Prando col., <abbrev xmlns:xlink="http://www.w3.org/1999/xlink" xlink:title="Coleção Entomológica do Instituto Oswaldo Cruz" id="ABBRID0E6OBI" xlink:type="simple">CEIOC</abbrev> 81912. <abbrev xmlns:xlink="http://www.w3.org/1999/xlink" xlink:title="Ceará" id="ABBRID0EDPBI" xlink:type="simple">CE</abbrev>, 2019: 2 ♂, 1 ♀: Aiuaba municipality, <abbrev xmlns:xlink="http://www.w3.org/1999/xlink" xlink:title="Estação Ecológica de Aiuaba" id="ABBRID0EHPBI" xlink:type="simple">EEA</abbrev>, casa da gameleira, Terra 1 station, light trap, 517 m, 09.IV.2019. <named-content xmlns:xlink="http://www.w3.org/1999/xlink" content-type="dwc:verbatimCoordinates" xlink:type="simple"><named-content content-type="geo-json" specific-use="{&#34;type&#34;:&#34;Point&#34;,&#34;coordinates&#34;:[-40.281200,-6.697600]}" id="NCID0EOPBI" xlink:type="simple">-6.6976, -40.2812</named-content></named-content>. J.M.S. Rodrigues col., <abbrev xmlns:xlink="http://www.w3.org/1999/xlink" xlink:title="Coleção Entomológica do Instituto Oswaldo Cruz" id="ABBRID0ETPBI" xlink:type="simple">CEIOC</abbrev> 81913; 1 ♂: same data, except: Sítio boa Vista, Terra 6 station, light trap, 583 m, 10.IV.2019. <named-content xmlns:xlink="http://www.w3.org/1999/xlink" content-type="dwc:verbatimCoordinates" xlink:type="simple"><named-content content-type="geo-json" specific-use="{&#34;type&#34;:&#34;Point&#34;,&#34;coordinates&#34;:[-40.222600,-6.725600]}" id="NCID0E1PBI" xlink:type="simple">-6.7256, -40.2226</named-content></named-content>, <abbrev xmlns:xlink="http://www.w3.org/1999/xlink" xlink:title="Coleção Zoológica do Maranhão" id="ABBRID0E6PBI" xlink:type="simple">CZMA</abbrev>; 1 ♂: same data, except: Sítio do Martins, Terra 10 station, light trap, 476 m, 12.IV.2019. <named-content xmlns:xlink="http://www.w3.org/1999/xlink" content-type="dwc:verbatimCoordinates" xlink:type="simple"><named-content content-type="geo-json" specific-use="{&#34;type&#34;:&#34;Point&#34;,&#34;coordinates&#34;:[-40.175000,-6.666700]}" id="NCID0EGQBI" xlink:type="simple">-6.6667, -40.1750</named-content></named-content>. J.S. Prando col., <abbrev xmlns:xlink="http://www.w3.org/1999/xlink" xlink:title="Coleção Zoológica do Maranhão" id="ABBRID0ELQBI" xlink:type="simple">CZMA</abbrev>. Same state, 2021: 15 ♂, 12 ♀: same data, except: estrada, Terra 11 station, light trap, 634 m, 05.VI.2021. <named-content xmlns:xlink="http://www.w3.org/1999/xlink" content-type="dwc:verbatimCoordinates" xlink:type="simple"><named-content content-type="geo-json" specific-use="{&#34;type&#34;:&#34;Point&#34;,&#34;coordinates&#34;:[-40.306500,-6.725900]}" id="NCID0ESQBI" xlink:type="simple">-6.7259, -40.3065</named-content></named-content>. J.M.S. Rodrigues col., <abbrev xmlns:xlink="http://www.w3.org/1999/xlink" xlink:title="Coleção Entomológica do Instituto Oswaldo Cruz" id="ABBRID0EXQBI" xlink:type="simple">CEIOC</abbrev> 81911. !<abbrev xmlns:xlink="http://www.w3.org/1999/xlink" xlink:title="Sergipe" id="ABBRID0E2QBI" xlink:type="simple">SE</abbrev>, 2018: 1 ♂, 2 ♀: Areia Branca Municipality, <abbrev xmlns:xlink="http://www.w3.org/1999/xlink" xlink:title="Parque Nacional da Serra de Itabaiana" id="ABBRID0E6QBI" xlink:type="simple">PNSI</abbrev>, Riacho Negro, PNSI2 station, 08.VII.2018. <named-content xmlns:xlink="http://www.w3.org/1999/xlink" content-type="dwc:verbatimCoordinates" xlink:type="simple"><named-content content-type="geo-json" specific-use="{&#34;type&#34;:&#34;Point&#34;,&#34;coordinates&#34;:[-37.340250,-10.747500]}" id="NCID0EGRBI" xlink:type="simple">-10.7475, -37.34025</named-content></named-content>. C.F.B. Floriano, J.F. Barbosa &amp; J.M.S Rodrigues cols., <abbrev xmlns:xlink="http://www.w3.org/1999/xlink" xlink:title="Coleção Entomológica do Instituto Oswaldo Cruz" id="ABBRID0ELRBI" xlink:type="simple">CEIOC</abbrev> 81610.</p></tp:treatment-sec><tp:treatment-sec><!--Section generated to contain objects referenced in tp:taxon-treatment.--><fig id="F20" position="float" orientation="portrait"><object-id xmlns:xlink="http://www.w3.org/1999/xlink" content-type="doi" xlink:type="simple">10.3897/zookeys.1233.120598.figure10</object-id><object-id xmlns:xlink="http://www.w3.org/1999/xlink" content-type="arpha" xlink:type="simple">8C8876D8-3838-530C-8038-1B6679DE9CA3</object-id><label>Figure 10.</label><caption><p><tp:taxon-name><tp:taxon-name-part taxon-name-part-type="family">Notonectidae</tp:taxon-name-part></tp:taxon-name>, dorsal habitus of species found in this survey, male specimens <bold>A</bold><italic><tp:taxon-name><tp:taxon-name-part taxon-name-part-type="genus" reg="Buenoa">Buenoa</tp:taxon-name-part><tp:taxon-name-part taxon-name-part-type="species" reg="amnigenus">amnigenus</tp:taxon-name-part></tp:taxon-name></italic><bold>B</bold><italic><tp:taxon-name><tp:taxon-name-part taxon-name-part-type="genus" reg="Buenoa">B.</tp:taxon-name-part><tp:taxon-name-part taxon-name-part-type="species" reg="femoralis">femoralis</tp:taxon-name-part></tp:taxon-name></italic><bold>C</bold><italic><tp:taxon-name><tp:taxon-name-part taxon-name-part-type="genus" reg="Buenoa">B.</tp:taxon-name-part><tp:taxon-name-part taxon-name-part-type="species" reg="fuscipennis">fuscipennis</tp:taxon-name-part></tp:taxon-name></italic><bold>D</bold><italic><tp:taxon-name><tp:taxon-name-part taxon-name-part-type="genus" reg="Buenoa">B.</tp:taxon-name-part><tp:taxon-name-part taxon-name-part-type="species" reg="koina">koina</tp:taxon-name-part></tp:taxon-name></italic><bold>E</bold><italic><tp:taxon-name><tp:taxon-name-part taxon-name-part-type="genus" reg="Buenoa">B.</tp:taxon-name-part><tp:taxon-name-part taxon-name-part-type="species" reg="konta">konta</tp:taxon-name-part></tp:taxon-name></italic><bold>F</bold><italic><tp:taxon-name><tp:taxon-name-part taxon-name-part-type="genus" reg="Buenoa">B.</tp:taxon-name-part><tp:taxon-name-part taxon-name-part-type="species" reg="mutabilis">mutabilis</tp:taxon-name-part></tp:taxon-name></italic><bold>G</bold><italic><tp:taxon-name><tp:taxon-name-part taxon-name-part-type="genus" reg="Buenoa">B.</tp:taxon-name-part><tp:taxon-name-part taxon-name-part-type="species" reg="pallipes">pallipes</tp:taxon-name-part></tp:taxon-name></italic><bold>H</bold><italic><tp:taxon-name><tp:taxon-name-part taxon-name-part-type="genus" reg="Buenoa">B.</tp:taxon-name-part><tp:taxon-name-part taxon-name-part-type="species" reg="platycnemis">platycnemis</tp:taxon-name-part></tp:taxon-name></italic><bold>I</bold><italic><tp:taxon-name><tp:taxon-name-part taxon-name-part-type="genus" reg="Buenoa">B.</tp:taxon-name-part><tp:taxon-name-part taxon-name-part-type="species" reg="pseudomutabilis">pseudomutabilis</tp:taxon-name-part></tp:taxon-name></italic><bold>J</bold><italic><tp:taxon-name><tp:taxon-name-part taxon-name-part-type="genus" reg="Buenoa">B.</tp:taxon-name-part><tp:taxon-name-part taxon-name-part-type="species" reg="salutis">salutis</tp:taxon-name-part></tp:taxon-name></italic><bold>K</bold><italic><tp:taxon-name><tp:taxon-name-part taxon-name-part-type="genus" reg="Buenoa">B.</tp:taxon-name-part><tp:taxon-name-part taxon-name-part-type="species" reg="tarsalis">tarsalis</tp:taxon-name-part></tp:taxon-name></italic><bold>L</bold><italic><tp:taxon-name><tp:taxon-name-part taxon-name-part-type="genus" reg="Buenoa">B.</tp:taxon-name-part><tp:taxon-name-part taxon-name-part-type="species" reg="unguis">unguis</tp:taxon-name-part></tp:taxon-name></italic><bold>M</bold><italic><tp:taxon-name><tp:taxon-name-part taxon-name-part-type="genus" reg="Notonecta">Notonecta</tp:taxon-name-part><tp:taxon-name-part taxon-name-part-type="species" reg="disturbata">disturbata</tp:taxon-name-part></tp:taxon-name></italic><bold>N</bold><italic><tp:taxon-name><tp:taxon-name-part taxon-name-part-type="genus" reg="Enitharoides">Enitharoides</tp:taxon-name-part><tp:taxon-name-part taxon-name-part-type="species" reg="brasiliensis">brasiliensis</tp:taxon-name-part></tp:taxon-name></italic><bold>O</bold><italic><tp:taxon-name><tp:taxon-name-part taxon-name-part-type="genus" reg="Enitharoides">E.</tp:taxon-name-part><tp:taxon-name-part taxon-name-part-type="species" reg="tricomerus">tricomerus</tp:taxon-name-part></tp:taxon-name></italic><bold>P, Q</bold><italic><tp:taxon-name><tp:taxon-name-part taxon-name-part-type="genus" reg="Martarega">Martarega</tp:taxon-name-part><tp:taxon-name-part taxon-name-part-type="species" reg="bentoi">bentoi</tp:taxon-name-part></tp:taxon-name></italic><bold>R</bold><italic><tp:taxon-name><tp:taxon-name-part taxon-name-part-type="genus" reg="Martarega">M.</tp:taxon-name-part><tp:taxon-name-part taxon-name-part-type="species" reg="brasiliensis">brasiliensis</tp:taxon-name-part></tp:taxon-name></italic><bold>S</bold><italic><tp:taxon-name><tp:taxon-name-part taxon-name-part-type="genus" reg="Martarega">M.</tp:taxon-name-part><tp:taxon-name-part taxon-name-part-type="species" reg="membranacea">membranacea</tp:taxon-name-part></tp:taxon-name></italic>. <bold>A–D, F–H, J–O, Q–R</bold> are macropterous specimens; <bold>E, I, P, S</bold> are brachypterous specimens. Scale bars: 1 mm, unless otherwise indicated.</p></caption><graphic xmlns:xlink="http://www.w3.org/1999/xlink" xlink:href="zookeys-1233-245_article-120598__-g010.jpg" position="float" orientation="portrait" xlink:type="simple" id="oo_1296433.jpg"><uri content-type="original_file" xlink:type="simple">https://binary.pensoft.net/fig/1296433</uri></graphic></fig></tp:treatment-sec><ref-list><ref id="B87"><mixed-citation xmlns:xlink="http://www.w3.org/1999/xlink" xlink:type="simple"><person-group><name name-style="western"><surname>Truxal</surname><given-names>FS</given-names></name></person-group> (<year>1953</year>) A Revision of the genus <italic><tp:taxon-name><tp:taxon-name-part taxon-name-part-type="genus">Buenoa</tp:taxon-name-part></tp:taxon-name></italic>. The University of Kansas Science Bulletin 35(11): 1353–1523.</mixed-citation></ref><ref id="B2"><mixed-citation xmlns:xlink="http://www.w3.org/1999/xlink" xlink:type="simple"><person-group><name name-style="western"><surname>Bachmann</surname><given-names>AO</given-names></name></person-group> (<year>1962</year>) <article-title>Apuntes para una hidrobiología argentina. IV. Los <tp:taxon-name><tp:taxon-name-part taxon-name-part-type="order">Hemiptera</tp:taxon-name-part></tp:taxon-name><tp:taxon-name><tp:taxon-name-part taxon-name-part-type="infraorder">Cryptocerata</tp:taxon-name-part></tp:taxon-name> del Delta del Paraná (<tp:taxon-name><tp:taxon-name-part taxon-name-part-type="class">Insecta</tp:taxon-name-part></tp:taxon-name>).</article-title><source>Revista de la Sociedad Entomológica Argentina</source><volume>23</volume>(<issue>1960</issue>): <fpage>24</fpage>–<lpage>25</lpage>.</mixed-citation></ref><ref id="B58"><mixed-citation xmlns:xlink="http://www.w3.org/1999/xlink" xlink:type="simple"><person-group><name name-style="western"><surname>Nieser</surname><given-names>N</given-names></name></person-group> (<year>1970</year>) <article-title>Records of South American <tp:taxon-name><tp:taxon-name-part taxon-name-part-type="family">Notonectidae</tp:taxon-name-part></tp:taxon-name> mainly from the Amazon-Region.</article-title><source>Studies on the Fauna of Suriname and other Guyanas</source><volume>12</volume>(<issue>46</issue>): <fpage>71</fpage>–<lpage>93</lpage>.</mixed-citation></ref><ref id="B9"><mixed-citation xmlns:xlink="http://www.w3.org/1999/xlink" xlink:type="simple"><person-group><name name-style="western"><surname>Barbosa</surname><given-names>JF</given-names></name><name name-style="western"><surname>Nessimian</surname><given-names>JL</given-names></name></person-group> (<year>2013a</year>) <article-title>The genus <italic><tp:taxon-name><tp:taxon-name-part taxon-name-part-type="genus">Buenoa</tp:taxon-name-part></tp:taxon-name></italic> Kirkaldy, 1904 (<tp:taxon-name><tp:taxon-name-part taxon-name-part-type="order">Hemiptera</tp:taxon-name-part></tp:taxon-name>: <tp:taxon-name><tp:taxon-name-part taxon-name-part-type="suborder">Heteroptera</tp:taxon-name-part></tp:taxon-name>: <tp:taxon-name><tp:taxon-name-part taxon-name-part-type="infraorder">Nepomorpha</tp:taxon-name-part></tp:taxon-name>: <tp:taxon-name><tp:taxon-name-part taxon-name-part-type="family">Notonectidae</tp:taxon-name-part></tp:taxon-name>) in northern Brazil: inventory, new records, and new species.</article-title><source>Zootaxa</source><volume>3694</volume>(<issue>2</issue>): <fpage>101</fpage>–<lpage>130</lpage>. <ext-link xlink:href="10.11646/zootaxa.3694.2.1" ext-link-type="doi" xlink:type="simple">https://doi.org/10.11646/zootaxa.3694.2.1</ext-link></mixed-citation></ref><ref id="B61"><mixed-citation xmlns:xlink="http://www.w3.org/1999/xlink" xlink:type="simple"><person-group><name name-style="western"><surname>Nieser</surname><given-names>N</given-names></name><name name-style="western"><surname>Melo</surname><given-names>AL</given-names></name></person-group> (<year>1997</year>) <source>Os heterópteros aquáticos de Minas Gerais. Guia introdutório com chave de identificação para as espécies de <tp:taxon-name><tp:taxon-name-part taxon-name-part-type="infraorder">Nepomorpha</tp:taxon-name-part></tp:taxon-name> e <tp:taxon-name><tp:taxon-name-part taxon-name-part-type="infraorder">Gerromorpha</tp:taxon-name-part></tp:taxon-name>.</source><publisher-name>Universidade Federal de Minas Gerais</publisher-name>, <publisher-loc>Belo Horizonte, Minas Gerais</publisher-loc>, <size units="page">177 pp</size>.</mixed-citation></ref><ref id="B51"><mixed-citation xmlns:xlink="http://www.w3.org/1999/xlink" xlink:type="simple"><person-group><name name-style="western"><surname>Melo</surname><given-names>AL</given-names></name><name name-style="western"><surname>Nieser</surname><given-names>N</given-names></name></person-group> (<year>2004</year>) <article-title>Faunistical notes on aquatic <tp:taxon-name><tp:taxon-name-part taxon-name-part-type="suborder">Heteroptera</tp:taxon-name-part></tp:taxon-name> of Minas Gerais (Brazil): An annotated list of <tp:taxon-name><tp:taxon-name-part taxon-name-part-type="infraorder">Gerromorpha</tp:taxon-name-part></tp:taxon-name> and <tp:taxon-name><tp:taxon-name-part taxon-name-part-type="infraorder">Nepomorpha</tp:taxon-name-part></tp:taxon-name> collected near Januária, MG.</article-title><source>Lundiana : International Journal of Biodiversity</source><volume>5</volume>(<issue>1</issue>): <fpage>43</fpage>–<lpage>49</lpage>. <ext-link xlink:href="10.35699/2675-5327.2004.21901" ext-link-type="doi" xlink:type="simple">https://doi.org/10.35699/2675-5327.2004.21901</ext-link></mixed-citation></ref><ref id="B11"><mixed-citation xmlns:xlink="http://www.w3.org/1999/xlink" xlink:type="simple"><person-group><name name-style="western"><surname>Barbosa</surname><given-names>JF</given-names></name><name name-style="western"><surname>Rodrigues</surname><given-names>HDD</given-names></name></person-group> (<year>2013</year>) <article-title>A new species of <italic><tp:taxon-name><tp:taxon-name-part taxon-name-part-type="genus">Martarega</tp:taxon-name-part></tp:taxon-name></italic> White, 1879, with new distributional records of <tp:taxon-name><tp:taxon-name-part taxon-name-part-type="family">Notonectidae</tp:taxon-name-part></tp:taxon-name> (<tp:taxon-name><tp:taxon-name-part taxon-name-part-type="order">Hemiptera</tp:taxon-name-part></tp:taxon-name>: <tp:taxon-name><tp:taxon-name-part taxon-name-part-type="suborder">Heteroptera</tp:taxon-name-part></tp:taxon-name>: <tp:taxon-name><tp:taxon-name-part taxon-name-part-type="infraorder">Nepomorpha</tp:taxon-name-part></tp:taxon-name>) from Brazil.</article-title><source>Zootaxa</source><volume>3682</volume>(<issue>4</issue>): <fpage>534</fpage>–<lpage>540</lpage>. <ext-link xlink:href="10.11646/zootaxa.3682.4.4" ext-link-type="doi" xlink:type="simple">https://doi.org/10.11646/zootaxa.3682.4.4</ext-link></mixed-citation></ref><ref id="B27"><mixed-citation xmlns:xlink="http://www.w3.org/1999/xlink" xlink:type="simple"><person-group><name name-style="western"><surname>Floriano</surname><given-names>CFB</given-names></name><name name-style="western"><surname>Oliveira</surname><given-names>IADV</given-names></name><name name-style="western"><surname>Melo</surname><given-names>AL</given-names></name></person-group> (<year>2013</year>) <article-title>New records and checklist of aquatic and semi-aquatic <tp:taxon-name><tp:taxon-name-part taxon-name-part-type="suborder">Heteroptera</tp:taxon-name-part></tp:taxon-name> (<tp:taxon-name><tp:taxon-name-part taxon-name-part-type="class">Insecta</tp:taxon-name-part></tp:taxon-name>: <tp:taxon-name><tp:taxon-name-part taxon-name-part-type="order">Hemiptera</tp:taxon-name-part></tp:taxon-name>: <tp:taxon-name><tp:taxon-name-part taxon-name-part-type="infraorder">Gerromorpha</tp:taxon-name-part></tp:taxon-name> and <tp:taxon-name><tp:taxon-name-part taxon-name-part-type="infraorder">Nepomorpha</tp:taxon-name-part></tp:taxon-name>) from the southern region of Mato Grosso do Sul, Brazil.</article-title><source>Biota Neotropica</source><volume>13</volume>(<issue>1</issue>): <fpage>210</fpage>–<lpage>219</lpage>. <ext-link xlink:href="10.1590/S1676-06032013000100022" ext-link-type="doi" xlink:type="simple">https://doi.org/10.1590/S1676-06032013000100022</ext-link></mixed-citation></ref><ref id="B32"><mixed-citation xmlns:xlink="http://www.w3.org/1999/xlink" xlink:type="simple"><person-group><name name-style="western"><surname>Heckman</surname><given-names>CW</given-names></name></person-group> (<year>1998</year>) <source>The Pantanal of Poconé: Biota and Ecology in the Northern Section of the World’s Largest Pristine Wetland.</source><publisher-name>Dordrecht</publisher-name>, <publisher-loc>Kluwer Academic Publishers, Netherlands</publisher-loc>, <size units="page">622 pp</size>.</mixed-citation></ref><ref id="B85"><mixed-citation xmlns:xlink="http://www.w3.org/1999/xlink" xlink:type="simple"><person-group><name name-style="western"><surname>Takiya</surname><given-names>DM</given-names></name><name name-style="western"><surname>Santos</surname><given-names>APM</given-names></name><name name-style="western"><surname>Pinto</surname><given-names>AP</given-names></name><name name-style="western"><surname>Henriques-Oliveira</surname><given-names>AL</given-names></name><name name-style="western"><surname>Carvalho</surname><given-names>AL</given-names></name><name name-style="western"><surname>Sampaio</surname><given-names>BHL</given-names></name><name name-style="western"><surname>Clarkson</surname><given-names>B</given-names></name><name name-style="western"><surname>Moreira</surname><given-names>FFF</given-names></name><name name-style="western"><surname>Avelino-Capistrano</surname><given-names>F</given-names></name><name name-style="western"><surname>Gonçalves</surname><given-names>IC</given-names></name><name name-style="western"><surname>Cordeiro</surname><given-names>IRS</given-names></name><name name-style="western"><surname>Câmara</surname><given-names>JT</given-names></name><name name-style="western"><surname>Barbosa</surname><given-names>JF</given-names></name><name name-style="western"><surname>Souza</surname><given-names>WRM</given-names></name><name name-style="western"><surname>Rafael</surname><given-names>JA</given-names></name></person-group> (<year>2016</year>) Aquatic Insects from the Caatinga: Checklists and diversity assessments of Ubajara (Ceará State) and Sete Cidades (Piauí State) National Parks, Northeastern Brazil. Biodiversity Data Journal 4: e8354. <ext-link xlink:href="10.3897/BDJ.4.e8354" ext-link-type="doi" xlink:type="simple">https://doi.org/10.3897/BDJ.4.e8354</ext-link></mixed-citation></ref><ref id="B37"><mixed-citation xmlns:xlink="http://www.w3.org/1999/xlink" xlink:type="simple"><person-group><name name-style="western"><surname>Jaczewski</surname><given-names>T</given-names></name></person-group> (<year>1928</year>) <article-title><tp:taxon-name><tp:taxon-name-part taxon-name-part-type="family">Notonectidae</tp:taxon-name-part></tp:taxon-name> from the State of Paraná.</article-title><source>Prace Panstwowego Muzeum Zoologicznego</source><volume>7</volume>: <fpage>121</fpage>–<lpage>136</lpage>.</mixed-citation></ref><ref id="B73"><mixed-citation xmlns:xlink="http://www.w3.org/1999/xlink" xlink:type="simple"><person-group><name name-style="western"><surname>Ribeiro</surname><given-names>JRI</given-names></name><name name-style="western"><surname>Nessimian</surname><given-names>JL</given-names></name><name name-style="western"><surname>Mendonça</surname><given-names>EC</given-names></name></person-group> (<year>1998</year>) <article-title>Aspectos da distribuição dos <tp:taxon-name><tp:taxon-name-part taxon-name-part-type="infraorder">Nepomorpha</tp:taxon-name-part></tp:taxon-name> (<tp:taxon-name><tp:taxon-name-part taxon-name-part-type="order">Hemiptera</tp:taxon-name-part></tp:taxon-name>: <tp:taxon-name><tp:taxon-name-part taxon-name-part-type="suborder">Heteroptera</tp:taxon-name-part></tp:taxon-name>) em corpos d’água na restinga de Maricá, Estado do Rio de Janeiro.</article-title> In: <person-group><name name-style="western"><surname>Nessimian</surname><given-names>JL</given-names></name><name name-style="western"><surname>Carvalho</surname><given-names>AL</given-names></name></person-group> (<role>Eds</role>) <issue-title>Ecologia de insetos Aquáticos, Series Oecologia Brasiliensis.</issue-title><source>PPGE –UFRJ, Rio de Janeiro</source>, <fpage>113</fpage>–<lpage>128</lpage>. <ext-link xlink:href="10.4257/oeco.1998.0501.09" ext-link-type="doi" xlink:type="simple">https://doi.org/10.4257/oeco.1998.0501.09</ext-link></mixed-citation></ref><ref id="B74"><mixed-citation xmlns:xlink="http://www.w3.org/1999/xlink" xlink:type="simple"><person-group><name name-style="western"><surname>Ribeiro</surname><given-names>JRI</given-names></name><name name-style="western"><surname>Moreira</surname><given-names>FFF</given-names></name><name name-style="western"><surname>Alecrim</surname><given-names>VP</given-names></name><name name-style="western"><surname>Barbosa</surname><given-names>JF</given-names></name><name name-style="western"><surname>Nessimian</surname><given-names>JL</given-names></name></person-group> (<year>2010</year>) <article-title>Espécies de heterópteros dulçaqüícolas (<tp:taxon-name><tp:taxon-name-part taxon-name-part-type="order">Hemiptera</tp:taxon-name-part></tp:taxon-name>, <tp:taxon-name><tp:taxon-name-part taxon-name-part-type="suborder">Heteroptera</tp:taxon-name-part></tp:taxon-name>, <tp:taxon-name><tp:taxon-name-part taxon-name-part-type="infraorder">Gerromorpha</tp:taxon-name-part></tp:taxon-name> e <tp:taxon-name><tp:taxon-name-part taxon-name-part-type="infraorder">Nepomorpha</tp:taxon-name-part></tp:taxon-name>) registradas no Estado do Rio de Janeiro, Brasil.</article-title><source>Publicaçoes Avulsas do Museu Nacional</source><volume>67</volume>(<issue>3–4</issue>): <fpage>303</fpage>–<lpage>312</lpage>.</mixed-citation></ref><ref id="B46"><mixed-citation xmlns:xlink="http://www.w3.org/1999/xlink" xlink:type="simple"><person-group><name name-style="western"><surname>Kleerekoper</surname><given-names>H</given-names></name></person-group> (<year>1955</year>) <article-title>Limnological observations in northeast Rio Grande do Sul, Brazil.</article-title><source>Archiv für Hydrobiologie</source><volume>50</volume>: <fpage>553</fpage>–<lpage>567</lpage>.</mixed-citation></ref><ref id="B88"><mixed-citation xmlns:xlink="http://www.w3.org/1999/xlink" xlink:type="simple"><person-group><name name-style="western"><surname>Truxal</surname><given-names>FS</given-names></name></person-group> (<year>1957</year>) <article-title>The Machris Brazilian expedition. Entomology: General, systematics of the <tp:taxon-name><tp:taxon-name-part taxon-name-part-type="family">Notonectidae</tp:taxon-name-part></tp:taxon-name>.</article-title><source>Contributions in Science</source><volume>12</volume>: <fpage>1</fpage>–<lpage>22</lpage>. <ext-link xlink:href="10.5962/p.214226" ext-link-type="doi" xlink:type="simple">https://doi.org/10.5962/p.214226</ext-link></mixed-citation></ref><ref id="B77"><mixed-citation xmlns:xlink="http://www.w3.org/1999/xlink" xlink:type="simple"><person-group><name name-style="western"><surname>Roback</surname><given-names>SS</given-names></name><name name-style="western"><surname>Nieser</surname><given-names>N</given-names></name></person-group> (<year>1974</year>) <article-title>Aquatic <tp:taxon-name><tp:taxon-name-part taxon-name-part-type="order">Hemiptera</tp:taxon-name-part></tp:taxon-name> (<tp:taxon-name><tp:taxon-name-part taxon-name-part-type="suborder">Heteroptera</tp:taxon-name-part></tp:taxon-name>) from the Llanos of Colombia. Proceedings.</article-title><source>Academy of Natural Sciences of Philadelphia</source><volume>126</volume>: <fpage>29</fpage>–<lpage>49</lpage>.</mixed-citation></ref><ref id="B44"><mixed-citation xmlns:xlink="http://www.w3.org/1999/xlink" xlink:type="simple"><person-group><name name-style="western"><surname>Kirkaldy</surname><given-names>GW</given-names></name></person-group> (<year>1904</year>) <article-title>Über Notonectiden.</article-title><source>Wiener Entomologische Zeitung</source><volume>23</volume>: <fpage>93</fpage>–<lpage>135</lpage>. <ext-link xlink:href="10.5962/bhl.part.27195" ext-link-type="doi" xlink:type="simple">https://doi.org/10.5962/bhl.part.27195</ext-link></mixed-citation></ref><ref id="B57"><mixed-citation xmlns:xlink="http://www.w3.org/1999/xlink" xlink:type="simple"><person-group><name name-style="western"><surname>Nieser</surname><given-names>N</given-names></name></person-group> (<year>1968</year>) <article-title><tp:taxon-name><tp:taxon-name-part taxon-name-part-type="family">Notonectidae</tp:taxon-name-part></tp:taxon-name> of Suriname with additional records of other Neotropical species.</article-title><source>Studies on the Fauna of Suriname and other Guyanas</source><volume>40</volume>: <fpage>110</fpage>–<lpage>136</lpage>.</mixed-citation></ref><ref id="B60"><mixed-citation xmlns:xlink="http://www.w3.org/1999/xlink" xlink:type="simple"><person-group><name name-style="western"><surname>Nieser</surname><given-names>N</given-names></name><name name-style="western"><surname>Alkins-Koo</surname><given-names>M</given-names></name></person-group> (<year>1991</year>) The Water Bugs of Trinidad &amp; Tobago. Occasional Papers of the Zoology Department, University of the West Indies, 9, i–iii + 1–127.</mixed-citation></ref></ref-list></tp:taxon-treatment>
