# Supplementary material for: ﻿Survey of the Notonectidae (Insecta, Hemiptera, Heteroptera, Nepomorpha) from northeastern Brazil
Source: Zookeys. 2025 Apr 1;1233:245–88. doi: 10.3897/zookeys.1233.120598 (PMC11979616; doi:10.3897/zookeys.1233.120598)
Supplement: XML Treatment for Buenoa tarsalis [file zookeys.1233.120598-treatment11.xml]

<!DOCTYPE tp:taxon-treatment
  PUBLIC "-//TaxonX//DTD Taxonomic Treatment Publishing DTD v0 20100105//EN" "tax-treatment-NSO.dtd">
<tp:taxon-treatment xmlns:tp="http://www.plazi.org/taxpub"><tp:treatment-meta><kwd-group><label>Taxon classification</label><kwd>
                <named-content content-type="kingdom">Animalia</named-content>
              </kwd></kwd-group><mixed-citation publication-type="journal"><person-group><name><surname>Jordão</surname><given-names>Rafael</given-names></name><name><surname>Barbosa</surname><given-names>Julianna Freires</given-names></name><name><surname>Moreira</surname><given-names>Felipe Ferraz Figueiredo</given-names></name></person-group><article-title>﻿Survey of the <tp:taxon-name><tp:taxon-name-part taxon-name-part-type="family">Notonectidae</tp:taxon-name-part></tp:taxon-name> (<tp:taxon-name><tp:taxon-name-part taxon-name-part-type="class">Insecta</tp:taxon-name-part></tp:taxon-name>, <tp:taxon-name><tp:taxon-name-part taxon-name-part-type="order">Hemiptera</tp:taxon-name-part></tp:taxon-name>, <tp:taxon-name><tp:taxon-name-part taxon-name-part-type="suborder">Heteroptera</tp:taxon-name-part></tp:taxon-name>, <tp:taxon-name><tp:taxon-name-part taxon-name-part-type="infraorder">Nepomorpha</tp:taxon-name-part></tp:taxon-name>) from northeastern Brazil</article-title><source>Zookeys</source><day>01</day><month>04</month><year>2025</year><volume>1233</volume><fpage>245</fpage><lpage>288</lpage><pub-id pub-id-type="doi">10.3897/zookeys.1233.120598</pub-id></mixed-citation></tp:treatment-meta><tp:nomenclature><label>﻿</label><tp:taxon-name>
              <object-id xmlns:xlink="http://www.w3.org/1999/xlink" content-type="arpha" xlink:type="simple">07FA7AB6-C5AC-5CAB-9020-1E5F0EDFE7C5</object-id>
              <tp:taxon-name-part taxon-name-part-type="genus" reg="Buenoa">Buenoa</tp:taxon-name-part>
              <tp:taxon-name-part taxon-name-part-type="species" reg="tarsalis">tarsalis</tp:taxon-name-part>
            </tp:taxon-name><tp:taxon-authority>Truxal, 1953</tp:taxon-authority><xref ref-type="fig" rid="F20">Fig. 10K</xref><tp:nomenclature-citation-list><tp:nomenclature-citation><tp:taxon-name>
                  <tp:taxon-name-part taxon-name-part-type="genus" reg="Buenoa">Buenoa</tp:taxon-name-part>
                  <tp:taxon-name-part taxon-name-part-type="species" reg="tarsalis">tarsalis</tp:taxon-name-part>
                </tp:taxon-name><comment>Truxal, 1953: 1392–1395, fig. 49 [original description].</comment></tp:nomenclature-citation></tp:nomenclature-citation-list></tp:nomenclature><tp:treatment-sec sec-type="diagnosis" id="SECID0EFTBI"><title>Diagnosis.</title><p>Medium to large species, male length 6.2–7.2 mm. Synthlipsis wide, ~ 1/2 of vertex width. Labial prong longer than third labial article, originating proximally on article. Fore femur with apex narrowed; stridulatory area oblong, with 17–23 ridges. First article of middle tarsus deeply emarginated.</p></tp:treatment-sec><tp:treatment-sec sec-type="Taxonomic notes" id="SECID0EKTBI"><title>Taxonomic notes.</title><p><italic><tp:taxon-name><tp:taxon-name-part taxon-name-part-type="genus" reg="Buenoa">Buenoa</tp:taxon-name-part><tp:taxon-name-part taxon-name-part-type="species" reg="tarsalis">tarsalis</tp:taxon-name-part></tp:taxon-name></italic> resembles <italic><tp:taxon-name><tp:taxon-name-part taxon-name-part-type="genus" reg="Buenoa">B.</tp:taxon-name-part><tp:taxon-name-part taxon-name-part-type="species" reg="femoralis">femoralis</tp:taxon-name-part></tp:taxon-name></italic> but has a very conspicuous emargination on the first article of the middle tarsus, which ensures its correct identification.</p></tp:treatment-sec><tp:treatment-sec sec-type="notes" id="SECID0EGUBI"><title>Note.</title><p>The most abundant and widespread species in this survey, present in all studied states.</p></tp:treatment-sec><tp:treatment-sec sec-type="distribution" id="SECID0ELUBI"><title>Distribution.</title><p>Brazil: <abbrev xmlns:xlink="http://www.w3.org/1999/xlink" xlink:title="Alagoas" id="ABBRID0ERUBI" xlink:type="simple">AL</abbrev> [new record], <abbrev xmlns:xlink="http://www.w3.org/1999/xlink" xlink:title="Amazonas" id="ABBRID0EVUBI" xlink:type="simple">AM</abbrev> (<xref ref-type="bibr" rid="B58">Nieser 1970</xref>; <xref ref-type="bibr" rid="B9">Barbosa and Nessimian 2013a</xref>), <abbrev xmlns:xlink="http://www.w3.org/1999/xlink" xlink:title="Bahia" id="ABBRID0EBVBI" xlink:type="simple">BA</abbrev> [new record], <abbrev xmlns:xlink="http://www.w3.org/1999/xlink" xlink:title="Ceará" id="ABBRID0EFVBI" xlink:type="simple">CE</abbrev> (<xref ref-type="bibr" rid="B87">Truxal 1953</xref>; this work), <abbrev xmlns:xlink="http://www.w3.org/1999/xlink" xlink:title="Goiás" id="ABBRID0ENVBI" xlink:type="simple">GO</abbrev> (<xref ref-type="bibr" rid="B7">Barbosa and Dias-Silva 2017</xref>), <abbrev xmlns:xlink="http://www.w3.org/1999/xlink" xlink:title="Minas Gerais" id="ABBRID0EVVBI" xlink:type="simple">MG</abbrev> (<xref ref-type="bibr" rid="B61">Nieser and Melo 1997</xref>; <xref ref-type="bibr" rid="B51">Melo and Nieser 2004</xref>; <xref ref-type="bibr" rid="B30">Gutiérrez et al. 2017a</xref>, <xref ref-type="bibr" rid="B31">b</xref>), <abbrev xmlns:xlink="http://www.w3.org/1999/xlink" xlink:title="Pará" id="ABBRID0EJWBI" xlink:type="simple">PA</abbrev> (<xref ref-type="bibr" rid="B87">Truxal 1953</xref>; <xref ref-type="bibr" rid="B9">Barbosa and Nessimian 2013a</xref>), <abbrev xmlns:xlink="http://www.w3.org/1999/xlink" xlink:title="Paraíba" id="ABBRID0EVWBI" xlink:type="simple">PB</abbrev> (<xref ref-type="bibr" rid="B87">Truxal 1953</xref>), <abbrev xmlns:xlink="http://www.w3.org/1999/xlink" xlink:title="Pernambuco" id="ABBRID0E4WBI" xlink:type="simple">PE</abbrev> (<xref ref-type="bibr" rid="B87">Truxal 1953</xref>; this work), <abbrev xmlns:xlink="http://www.w3.org/1999/xlink" xlink:title="Piauí" id="ABBRID0EFXBI" xlink:type="simple">PI</abbrev> (<xref ref-type="bibr" rid="B85">Takiya et al. 2016</xref>; this work), <abbrev xmlns:xlink="http://www.w3.org/1999/xlink" xlink:title="Rio de Janeiro" id="ABBRID0ENXBI" xlink:type="simple">RJ</abbrev> (<xref ref-type="bibr" rid="B87">Truxal 1953</xref>; <xref ref-type="bibr" rid="B14">Barbosa et al. 2010c</xref>), <abbrev xmlns:xlink="http://www.w3.org/1999/xlink" xlink:title="Rio Grande do Norte" id="ABBRID0EZXBI" xlink:type="simple">RN</abbrev> (<xref ref-type="bibr" rid="B87">Truxal 1953</xref>), <abbrev xmlns:xlink="http://www.w3.org/1999/xlink" xlink:title="Sergipe" id="ABBRID0EBYBI" xlink:type="simple">SE</abbrev> [new record].</p></tp:treatment-sec><tp:treatment-sec sec-type="material" id="SECID0EFYBI"><title>Material examined.</title><p>Brazil, !<abbrev xmlns:xlink="http://www.w3.org/1999/xlink" xlink:title="Alagoas" id="ABBRID0ELYBI" xlink:type="simple">AL</abbrev>, 2018: 2 ♂, 1 ♀: Campo Grande municipality, açude, AL6 station, 07.VII.2018. <named-content xmlns:xlink="http://www.w3.org/1999/xlink" content-type="dwc:verbatimCoordinates" xlink:type="simple"><named-content content-type="geo-json" specific-use="{&#34;type&#34;:&#34;Point&#34;,&#34;coordinates&#34;:[-36.827500,-9.943600]}" id="NCID0ESYBI" xlink:type="simple">-9.9436, -36.8275</named-content></named-content>. C.F.B. Floriano, J.M.S. Rodrigues &amp; J.F. Barbosa cols., <abbrev xmlns:xlink="http://www.w3.org/1999/xlink" xlink:title="Coleção Entomológica do Instituto Oswaldo Cruz" id="ABBRID0EXYBI" xlink:type="simple">CEIOC</abbrev> 81613; 15 ♂, 14 ♀: same data, except: rio, AL7 station, <named-content xmlns:xlink="http://www.w3.org/1999/xlink" content-type="dwc:verbatimCoordinates" xlink:type="simple"><named-content content-type="geo-json" specific-use="{&#34;type&#34;:&#34;Point&#34;,&#34;coordinates&#34;:[-36.837300,-9.955900]}" id="NCID0E5YBI" xlink:type="simple">-9.9559, -36.8373</named-content></named-content>, <abbrev xmlns:xlink="http://www.w3.org/1999/xlink" xlink:title="Coleção Entomológica do Instituto Oswaldo Cruz" id="ABBRID0EDZBI" xlink:type="simple">CEIOC</abbrev> 81611; 3 ♂, 3 ♀, 1 nymph, same data, except: Coité do Noia municipality, Estrada <abbrev xmlns:xlink="http://www.w3.org/1999/xlink" xlink:title="Alagoas" id="ABBRID0EHZBI" xlink:type="simple">AL</abbrev>-110, Rio Coruripe, AL5 station, 06.VII.2018. <named-content xmlns:xlink="http://www.w3.org/1999/xlink" content-type="dwc:verbatimCoordinates" xlink:type="simple"><named-content content-type="geo-json" specific-use="{&#34;type&#34;:&#34;Point&#34;,&#34;coordinates&#34;:[-36.584500,-9.698700]}" id="NCID0EOZBI" xlink:type="simple">-9.6987, -36.5845</named-content></named-content>, <abbrev xmlns:xlink="http://www.w3.org/1999/xlink" xlink:title="Coleção Entomológica do Instituto Oswaldo Cruz" id="ABBRID0ETZBI" xlink:type="simple">CEIOC</abbrev> 81684; 1 ♂: same data, except: Maragogi municipality, <abbrev xmlns:xlink="http://www.w3.org/1999/xlink" xlink:title="Área de Proteção Ambiental da Costa dos Corais" id="ABBRID0EXZBI" xlink:type="simple">APACC</abbrev>, APACC2 station, 29.IV.2018. <named-content xmlns:xlink="http://www.w3.org/1999/xlink" content-type="dwc:verbatimCoordinates" xlink:type="simple"><named-content content-type="geo-json" specific-use="{&#34;type&#34;:&#34;Point&#34;,&#34;coordinates&#34;:[-35.179500,-8.922000]}" id="NCID0E5ZBI" xlink:type="simple">-8.922, -35.1795</named-content></named-content>, C.F.B. Floriano, J.M.S. Rodrigues &amp; O.M. Magalhães cols., <abbrev xmlns:xlink="http://www.w3.org/1999/xlink" xlink:title="Coleção Entomológica do Instituto Oswaldo Cruz" id="ABBRID0ED1BI" xlink:type="simple">CEIOC</abbrev> 81614; 9 ♂, 9 ♀ 19 nymphs: same data, except: Quebrângulo municipality, <abbrev xmlns:xlink="http://www.w3.org/1999/xlink" xlink:title="Reserva Biológica de Pedra Talhada" id="ABBRID0EH1BI" xlink:type="simple">RBPT</abbrev>, sítio Juliana, brejo, PPT4 station, 04.VII.2018. <named-content xmlns:xlink="http://www.w3.org/1999/xlink" content-type="dwc:verbatimCoordinates" xlink:type="simple"><named-content content-type="geo-json" specific-use="{&#34;type&#34;:&#34;Point&#34;,&#34;coordinates&#34;:[-36.415700,-9.260800]}" id="NCID0EO1BI" xlink:type="simple">-9.2608, -36.4157</named-content></named-content>. C.F.B. Floriano, J.M.S. Rodrigues &amp; J.F. Barbosa cols., <abbrev xmlns:xlink="http://www.w3.org/1999/xlink" xlink:title="Coleção Entomológica do Instituto Oswaldo Cruz" id="ABBRID0ET1BI" xlink:type="simple">CEIOC</abbrev> 81683. Same state, 2019: 13 ♂, 12 ♀, 9 nymphs: Marimbondo flexeiras municipality, açude, ALSE11 station, 122 m, <named-content xmlns:xlink="http://www.w3.org/1999/xlink" content-type="dwc:verbatimCoordinates" xlink:type="simple"><named-content content-type="geo-json" specific-use="{&#34;type&#34;:&#34;Point&#34;,&#34;coordinates&#34;:[-36.234000,-9.507400]}" id="NCID0E11BI" xlink:type="simple">-9.5074, -36.2340</named-content></named-content>. J.M.S. Rodrigues, W. Souza &amp; F.F.F. Moreira cols., <abbrev xmlns:xlink="http://www.w3.org/1999/xlink" xlink:title="Coleção Entomológica do Instituto Oswaldo Cruz" id="ABBRID0E61BI" xlink:type="simple">CEIOC</abbrev> 82066; 16 ♂, 14 ♀, 3 nymphs: same data, except: Minador do Negrão municipality, açude, ALSE13 station, 253 m, 23.V.2019. <named-content xmlns:xlink="http://www.w3.org/1999/xlink" content-type="dwc:verbatimCoordinates" xlink:type="simple"><named-content content-type="geo-json" specific-use="{&#34;type&#34;:&#34;Point&#34;,&#34;coordinates&#34;:[-36.842500,-9.367900]}" id="NCID0EG2BI" xlink:type="simple">-9.3679, -36.8425</named-content></named-content>, <abbrev xmlns:xlink="http://www.w3.org/1999/xlink" xlink:title="Coleção Entomológica do Instituto Oswaldo Cruz" id="ABBRID0EL2BI" xlink:type="simple">CEIOC</abbrev> 82073. !<abbrev xmlns:xlink="http://www.w3.org/1999/xlink" xlink:title="Bahia" id="ABBRID0EP2BI" xlink:type="simple">BA</abbrev>, 2018: 1 ♂: Lençóis municipality, <abbrev xmlns:xlink="http://www.w3.org/1999/xlink" xlink:title="Parque Nacional da Chapada Diamantina" id="ABBRID0ET2BI" xlink:type="simple">PNCD</abbrev>, Ribeirão do Meio, Terra 9 station, 341 m, 22.VIII.2018. <named-content xmlns:xlink="http://www.w3.org/1999/xlink" content-type="dwc:verbatimCoordinates" xlink:type="simple"><named-content content-type="geo-json" specific-use="{&#34;type&#34;:&#34;Point&#34;,&#34;coordinates&#34;:[-41.381700,-12.586000]}" id="NCID0E12BI" xlink:type="simple">-12.586, -41.3817</named-content></named-content>. J.S. Prando col., <abbrev xmlns:xlink="http://www.w3.org/1999/xlink" xlink:title="Coleção Entomológica do Instituto Oswaldo Cruz" id="ABBRID0E62BI" xlink:type="simple">CEIOC</abbrev> 82039. <abbrev xmlns:xlink="http://www.w3.org/1999/xlink" xlink:title="Ceará" id="ABBRID0ED3BI" xlink:type="simple">CE</abbrev>, 2019: 1 ♂, 9 nymphs: Aiuaba municipality, <abbrev xmlns:xlink="http://www.w3.org/1999/xlink" xlink:title="Estação Ecológica de Aiuaba" id="ABBRID0EH3BI" xlink:type="simple">EEA</abbrev>, Sítio do Martins, casa da gameleira, Água 1, 532 m, 09.IV.2019. <named-content xmlns:xlink="http://www.w3.org/1999/xlink" content-type="dwc:verbatimCoordinates" xlink:type="simple"><named-content content-type="geo-json" specific-use="{&#34;type&#34;:&#34;Point&#34;,&#34;coordinates&#34;:[-40.290800,-6.699200]}" id="NCID0EO3BI" xlink:type="simple">-6.6992, -40.2908</named-content></named-content>. J.M.S. Rodrigues col., <abbrev xmlns:xlink="http://www.w3.org/1999/xlink" xlink:title="Coleção Zoológica do Maranhão" id="ABBRID0ET3BI" xlink:type="simple">CZMA</abbrev>; 2 ♂, 3 ♀: same data, except: área alagada ao lado da estrada para a casa do cajueiro, Água 4 station, 508 m, 10.IV.2019. <named-content xmlns:xlink="http://www.w3.org/1999/xlink" content-type="dwc:verbatimCoordinates" xlink:type="simple"><named-content content-type="geo-json" specific-use="{&#34;type&#34;:&#34;Point&#34;,&#34;coordinates&#34;:[-40.187300,-6.692300]}" id="NCID0E13BI" xlink:type="simple">-6.6923, -40.1873</named-content></named-content>, <abbrev xmlns:xlink="http://www.w3.org/1999/xlink" xlink:title="Coleção Entomológica do Instituto Oswaldo Cruz" id="ABBRID0E63BI" xlink:type="simple">CEIOC</abbrev> 81996; 2 ♂, 5 ♀, 7 nymphs: same data, except: Sítio Boa Vista, área alagada, Água 7 station, 570 m, 11.IV.2019. <named-content xmlns:xlink="http://www.w3.org/1999/xlink" content-type="dwc:verbatimCoordinates" xlink:type="simple"><named-content content-type="geo-json" specific-use="{&#34;type&#34;:&#34;Point&#34;,&#34;coordinates&#34;:[-40.222600,-6.725500]}" id="NCID0EG4BI" xlink:type="simple">-6.7255, -40.2226</named-content></named-content>, <abbrev xmlns:xlink="http://www.w3.org/1999/xlink" xlink:title="Coleção Entomológica do Instituto Oswaldo Cruz" id="ABBRID0EL4BI" xlink:type="simple">CEIOC</abbrev> 82075; 2 ♂, 8 ♀: same data, except: Sítio Jatobá, açude alagado, Água 8 station, 572 m, <named-content xmlns:xlink="http://www.w3.org/1999/xlink" content-type="dwc:verbatimCoordinates" xlink:type="simple"><named-content content-type="geo-json" specific-use="{&#34;type&#34;:&#34;Point&#34;,&#34;coordinates&#34;:[-40.242900,-6.734600]}" id="NCID0ES4BI" xlink:type="simple">-6.7346, -40.2429</named-content></named-content>, <abbrev xmlns:xlink="http://www.w3.org/1999/xlink" xlink:title="Coleção Zoológica do Maranhão" id="ABBRID0EX4BI" xlink:type="simple">CZMA</abbrev>; 3 ♂, 8 ♀, 2 nymphs: same data, except: Vaginha da Gameleira, açude, Água 9 station, 510 m, 12.IV.2019. <named-content xmlns:xlink="http://www.w3.org/1999/xlink" content-type="dwc:verbatimCoordinates" xlink:type="simple"><named-content content-type="geo-json" specific-use="{&#34;type&#34;:&#34;Point&#34;,&#34;coordinates&#34;:[-40.262500,-6.686600]}" id="NCID0E54BI" xlink:type="simple">-6.6866, -40.2625</named-content></named-content>, <abbrev xmlns:xlink="http://www.w3.org/1999/xlink" xlink:title="Coleção Zoológica do Maranhão" id="ABBRID0ED5BI" xlink:type="simple">CZMA</abbrev>; 10 ♂, 6 ♀, 2 nymphs: same data, except: Açude do Letreiro, Água 12 station, 475 m, 13.IV.2019. <named-content xmlns:xlink="http://www.w3.org/1999/xlink" content-type="dwc:verbatimCoordinates" xlink:type="simple"><named-content content-type="geo-json" specific-use="{&#34;type&#34;:&#34;Point&#34;,&#34;coordinates&#34;:[-40.154500,-6.616300]}" id="NCID0EK5BI" xlink:type="simple">-6.6163, -40.1545</named-content></named-content>, <abbrev xmlns:xlink="http://www.w3.org/1999/xlink" xlink:title="Coleção Entomológica do Instituto Oswaldo Cruz" id="ABBRID0EP5BI" xlink:type="simple">CEIOC</abbrev> 82000; 3 ♂, 14 ♀, 5 nymphs: Sítio Volta de Baixo, açude cheio, Água 13 station, 431 m, <named-content xmlns:xlink="http://www.w3.org/1999/xlink" content-type="dwc:verbatimCoordinates" xlink:type="simple"><named-content content-type="geo-json" specific-use="{&#34;type&#34;:&#34;Point&#34;,&#34;coordinates&#34;:[-40.133900,-6.626300]}" id="NCID0EW5BI" xlink:type="simple">-6.6263, -40.1339</named-content></named-content>, <abbrev xmlns:xlink="http://www.w3.org/1999/xlink" xlink:title="Coleção Zoológica do Maranhão" id="ABBRID0E25BI" xlink:type="simple">CZMA</abbrev>; 1 ♂: same data, except: Serra da Lagoa, Terra 8 station, light trap, 650 m, 11.IV.2019. V. Quintas col., <abbrev xmlns:xlink="http://www.w3.org/1999/xlink" xlink:title="Coleção Entomológica do Instituto Oswaldo Cruz" id="ABBRID0E65BI" xlink:type="simple">CEIOC</abbrev> 82072; 3 ♂, 3 ♀: Sítio Volta de Baixo, Terra 12 station, light trap, 441 m, 14.IV.2019. <named-content xmlns:xlink="http://www.w3.org/1999/xlink" content-type="dwc:verbatimCoordinates" xlink:type="simple"><named-content content-type="geo-json" specific-use="{&#34;type&#34;:&#34;Point&#34;,&#34;coordinates&#34;:[-40.133600,-6.625400]}" id="NCID0EG6BI" xlink:type="simple">-6.6254, -40.1336</named-content></named-content>. J.M.S. Rodrigues col., <abbrev xmlns:xlink="http://www.w3.org/1999/xlink" xlink:title="Coleção Entomológica do Instituto Oswaldo Cruz" id="ABBRID0EL6BI" xlink:type="simple">CEIOC</abbrev> 81985. Same state, 2021: 1 ♂, 18 ♀, 1 nymph: same data, except: Sítio Jatobá, açude, Água 1 station, 571 m, 03.VI.2021. <named-content xmlns:xlink="http://www.w3.org/1999/xlink" content-type="dwc:verbatimCoordinates" xlink:type="simple"><named-content content-type="geo-json" specific-use="{&#34;type&#34;:&#34;Point&#34;,&#34;coordinates&#34;:[-40.242400,-6.735100]}" id="NCID0ES6BI" xlink:type="simple">-6.7351, -40.2424</named-content></named-content>. J.M.S. Rodrigues &amp; F.F.F Moreira cols., <abbrev xmlns:xlink="http://www.w3.org/1999/xlink" xlink:title="Coleção Zoológica do Maranhão" id="ABBRID0EX6BI" xlink:type="simple">CZMA</abbrev>; 10 ♂, 2 ♀: same data, except: brejo, Água 6 station, 570 m, 05.VI.2021. <named-content xmlns:xlink="http://www.w3.org/1999/xlink" content-type="dwc:verbatimCoordinates" xlink:type="simple"><named-content content-type="geo-json" specific-use="{&#34;type&#34;:&#34;Point&#34;,&#34;coordinates&#34;:[-40.222900,-6.726300]}" id="NCID0E56BI" xlink:type="simple">-6.7263, -40.2229</named-content></named-content>, <abbrev xmlns:xlink="http://www.w3.org/1999/xlink" xlink:title="Coleção Entomológica do Instituto Oswaldo Cruz" id="ABBRID0EDACI" xlink:type="simple">CEIOC</abbrev> 81997; 4 ♂, 31 ♀: same data, except: poça, Água 10 station, 507 m, <named-content xmlns:xlink="http://www.w3.org/1999/xlink" content-type="dwc:verbatimCoordinates" xlink:type="simple"><named-content content-type="geo-json" specific-use="{&#34;type&#34;:&#34;Point&#34;,&#34;coordinates&#34;:[-40.262500,-6.686600]}" id="NCID0EKACI" xlink:type="simple">-6.6866, -40.2625</named-content></named-content>, <abbrev xmlns:xlink="http://www.w3.org/1999/xlink" xlink:title="Coleção Zoológica do Maranhão" id="ABBRID0EPACI" xlink:type="simple">CZMA</abbrev>; 8 ♂, 4 ♀, 10 nymphs: same data, except: braço de rio, açude, Água 11 station, 513 m, 07.VI.2021. <named-content xmlns:xlink="http://www.w3.org/1999/xlink" content-type="dwc:verbatimCoordinates" xlink:type="simple"><named-content content-type="geo-json" specific-use="{&#34;type&#34;:&#34;Point&#34;,&#34;coordinates&#34;:[-40.191700,-6.699700]}" id="NCID0EWACI" xlink:type="simple">-6.6997, -40.1917</named-content></named-content>, <abbrev xmlns:xlink="http://www.w3.org/1999/xlink" xlink:title="Coleção Entomológica do Instituto Oswaldo Cruz" id="ABBRID0E2ACI" xlink:type="simple">CEIOC</abbrev> 81998; 4 ♂, 6 ♀: same data, except: brejo, Água 12 station, 584 m, <named-content xmlns:xlink="http://www.w3.org/1999/xlink" content-type="dwc:verbatimCoordinates" xlink:type="simple"><named-content content-type="geo-json" specific-use="{&#34;type&#34;:&#34;Point&#34;,&#34;coordinates&#34;:[-40.247500,-6.738400]}" id="NCID0ECBCI" xlink:type="simple">-6.7384, -40.2475</named-content></named-content>, <abbrev xmlns:xlink="http://www.w3.org/1999/xlink" xlink:title="Coleção Zoológica do Maranhão" id="ABBRID0EHBCI" xlink:type="simple">CZMA</abbrev>; 7 ♂, 2 ♀: same data, except: estrada, Terra 3 station, light trap, 505 m, 08.VI.2021. <named-content xmlns:xlink="http://www.w3.org/1999/xlink" content-type="dwc:verbatimCoordinates" xlink:type="simple"><named-content content-type="geo-json" specific-use="{&#34;type&#34;:&#34;Point&#34;,&#34;coordinates&#34;:[-40.281900,-6.697400]}" id="NCID0EOBCI" xlink:type="simple">-6.6974, -40.2819</named-content></named-content>. J.M.S. Rodrigues col., <abbrev xmlns:xlink="http://www.w3.org/1999/xlink" xlink:title="Coleção Zoológica do Maranhão" id="ABBRID0ETBCI" xlink:type="simple">CZMA</abbrev>; 1 ♂: same data, except: C.C. Gonçalves col., <abbrev xmlns:xlink="http://www.w3.org/1999/xlink" xlink:title="Coleção Entomológica do Instituto Oswaldo Cruz" id="ABBRID0EXBCI" xlink:type="simple">CEIOC</abbrev> 82069; 4 ♂, 2 ♀; same data, except: estrada, Terra 5 station, light trap, 493 m, 03.VI.2021. <named-content xmlns:xlink="http://www.w3.org/1999/xlink" content-type="dwc:verbatimCoordinates" xlink:type="simple"><named-content content-type="geo-json" specific-use="{&#34;type&#34;:&#34;Point&#34;,&#34;coordinates&#34;:[-40.191900,-6.700300]}" id="NCID0E5BCI" xlink:type="simple">-6.7003, -40.1919</named-content></named-content>. J.M.S. Rodrigues col., <abbrev xmlns:xlink="http://www.w3.org/1999/xlink" xlink:title="Coleção Zoológica do Maranhão" id="ABBRID0EDCCI" xlink:type="simple">CZMA</abbrev>; 2 ♂, 2 ♀: same data, except: estrada ao lado do brejo, Terra 8 station, light trap, 486 m, 04.VI.2021. <named-content xmlns:xlink="http://www.w3.org/1999/xlink" content-type="dwc:verbatimCoordinates" xlink:type="simple"><named-content content-type="geo-json" specific-use="{&#34;type&#34;:&#34;Point&#34;,&#34;coordinates&#34;:[-40.187000,-6.692000]}" id="NCID0EKCCI" xlink:type="simple">-6.6920, -40.1870</named-content></named-content>, <abbrev xmlns:xlink="http://www.w3.org/1999/xlink" xlink:title="Coleção Zoológica do Maranhão" id="ABBRID0EPCCI" xlink:type="simple">CZMA</abbrev>; 2 ♂, 2 ♀: same data, except: estrada, Terra 11 station, light trap, 634 m, 05.VI.2021. <named-content xmlns:xlink="http://www.w3.org/1999/xlink" content-type="dwc:verbatimCoordinates" xlink:type="simple"><named-content content-type="geo-json" specific-use="{&#34;type&#34;:&#34;Point&#34;,&#34;coordinates&#34;:[-40.306500,-6.725900]}" id="NCID0EWCCI" xlink:type="simple">-6.7259, -40.3065</named-content></named-content>, <abbrev xmlns:xlink="http://www.w3.org/1999/xlink" xlink:title="Coleção Zoológica do Maranhão" id="ABBRID0E2CCI" xlink:type="simple">CZMA</abbrev>; 5 ♂, 4 ♀: same data, except: estrada prox. ao riacho, Terra 16 station, light trap, 498 m, 06.VI.2021. <named-content xmlns:xlink="http://www.w3.org/1999/xlink" content-type="dwc:verbatimCoordinates" xlink:type="simple"><named-content content-type="geo-json" specific-use="{&#34;type&#34;:&#34;Point&#34;,&#34;coordinates&#34;:[-40.268300,-6.687100]}" id="NCID0ECDCI" xlink:type="simple">-6.6871, -40.2683</named-content></named-content>, <abbrev xmlns:xlink="http://www.w3.org/1999/xlink" xlink:title="Coleção Entomológica do Instituto Oswaldo Cruz" id="ABBRID0EHDCI" xlink:type="simple">CEIOC</abbrev> 81999. <abbrev xmlns:xlink="http://www.w3.org/1999/xlink" xlink:title="Pernambuco" id="ABBRID0ELDCI" xlink:type="simple">PE</abbrev>, 2019: 3 ♂, 8 ♀: Tupanatinga municipality, <abbrev xmlns:xlink="http://www.w3.org/1999/xlink" xlink:title="Parque Nacional do Catimbau" id="ABBRID0EPDCI" xlink:type="simple">PNCA</abbrev>, caldeirões, aproximadamente 600 m da torre dos brigadistas, poças temporárias, Água 3 station, 783 m, 14.III.2019: <named-content xmlns:xlink="http://www.w3.org/1999/xlink" content-type="dwc:verbatimCoordinates" xlink:type="simple"><named-content content-type="geo-json" specific-use="{&#34;type&#34;:&#34;Point&#34;,&#34;coordinates&#34;:[-37.238900,-8.564200]}" id="NCID0EWDCI" xlink:type="simple">-8.5642, -37.2389</named-content></named-content>. H. Rodrigues &amp; J.M.S. Rodrigues cols., <abbrev xmlns:xlink="http://www.w3.org/1999/xlink" xlink:title="Coleção Entomológica do Instituto Oswaldo Cruz" id="ABBRID0E2DCI" xlink:type="simple">CEIOC</abbrev> 82064; 11 ♂, 10 ♀: same data, except: poça temporária na trilha da casa da farinha, Água 4 station, 814 m, <named-content xmlns:xlink="http://www.w3.org/1999/xlink" content-type="dwc:verbatimCoordinates" xlink:type="simple"><named-content content-type="geo-json" specific-use="{&#34;type&#34;:&#34;Point&#34;,&#34;coordinates&#34;:[-37.234000,-8.561500]}" id="NCID0ECECI" xlink:type="simple">-8.5615, -37.2340</named-content></named-content>, <abbrev xmlns:xlink="http://www.w3.org/1999/xlink" xlink:title="Coleção Entomológica do Instituto Oswaldo Cruz" id="ABBRID0EHECI" xlink:type="simple">CEIOC</abbrev> 82070; 3 ♂, 6 ♀: same data, except: Barreiro do Pititi, poça temporária, Água 5 station, 832 m, <named-content xmlns:xlink="http://www.w3.org/1999/xlink" content-type="dwc:verbatimCoordinates" xlink:type="simple"><named-content content-type="geo-json" specific-use="{&#34;type&#34;:&#34;Point&#34;,&#34;coordinates&#34;:[-37.237500,-8.559900]}" id="NCID0EOECI" xlink:type="simple">-8.5599, -37.2375</named-content></named-content>, <abbrev xmlns:xlink="http://www.w3.org/1999/xlink" xlink:title="Coleção Entomológica do Instituto Oswaldo Cruz" id="ABBRID0ETECI" xlink:type="simple">CEIOC</abbrev> 82030; 4 ♂: same data, except: Buíque municipality, riacho salgado do início da trilha para o sítio arqueológico Alcobaça, poças temporárias, Água 6 station, 670 m, 15.III.2019. <named-content xmlns:xlink="http://www.w3.org/1999/xlink" content-type="dwc:verbatimCoordinates" xlink:type="simple"><named-content content-type="geo-json" specific-use="{&#34;type&#34;:&#34;Point&#34;,&#34;coordinates&#34;:[-37.193800,-8.526100]}" id="NCID0E1ECI" xlink:type="simple">-8.5261, -37.1938</named-content></named-content>. H. Rodrigues &amp; J.M.S. Rodrigues cols., <abbrev xmlns:xlink="http://www.w3.org/1999/xlink" xlink:title="Coleção Entomológica do Instituto Oswaldo Cruz" id="ABBRID0E6ECI" xlink:type="simple">CEIOC</abbrev> 82041; 4 ♂, 20 ♀: same data, except: brejo, perto da sede, poça temporária, Fazenda Brejo de São José, Água 7 station, 699 m, 16.III.2019. <named-content xmlns:xlink="http://www.w3.org/1999/xlink" content-type="dwc:verbatimCoordinates" xlink:type="simple"><named-content content-type="geo-json" specific-use="{&#34;type&#34;:&#34;Point&#34;,&#34;coordinates&#34;:[-37.220000,-8.537200]}" id="NCID0EGFCI" xlink:type="simple">-8.5372, -37.2200</named-content></named-content>, <abbrev xmlns:xlink="http://www.w3.org/1999/xlink" xlink:title="Coleção Entomológica do Instituto Oswaldo Cruz" id="ABBRID0ELFCI" xlink:type="simple">CEIOC</abbrev> 82035; 8 ♂: same data, except: poça temporária, Água 8 station, 700 m, <named-content xmlns:xlink="http://www.w3.org/1999/xlink" content-type="dwc:verbatimCoordinates" xlink:type="simple"><named-content content-type="geo-json" specific-use="{&#34;type&#34;:&#34;Point&#34;,&#34;coordinates&#34;:[-37.223700,-8.506000]}" id="NCID0ESFCI" xlink:type="simple">-8.506, -37.2237</named-content></named-content>, <abbrev xmlns:xlink="http://www.w3.org/1999/xlink" xlink:title="Coleção Entomológica do Instituto Oswaldo Cruz" id="ABBRID0EXFCI" xlink:type="simple">CEIOC</abbrev> 82034; 34 ♂, 22 ♀: same data, except: Fazenda Laranjeiras, poça temporária ao lado da estrada, Água 9 station, 825 m, 17.III.2019. <named-content xmlns:xlink="http://www.w3.org/1999/xlink" content-type="dwc:verbatimCoordinates" xlink:type="simple"><named-content content-type="geo-json" specific-use="{&#34;type&#34;:&#34;Point&#34;,&#34;coordinates&#34;:[-37.311100,-8.500200]}" id="NCID0E5FCI" xlink:type="simple">-8.5002, -37.3111</named-content></named-content>, <abbrev xmlns:xlink="http://www.w3.org/1999/xlink" xlink:title="Coleção Entomológica do Instituto Oswaldo Cruz" id="ABBRID0EDGCI" xlink:type="simple">CEIOC</abbrev> 82031; 1 ♂, 2 ♀, 3 nymphs: same data, except: Fazenda Juá, perto da sede, poça temporária coberta de macrófitas, Água 11 station, 541 m, <named-content xmlns:xlink="http://www.w3.org/1999/xlink" content-type="dwc:verbatimCoordinates" xlink:type="simple"><named-content content-type="geo-json" specific-use="{&#34;type&#34;:&#34;Point&#34;,&#34;coordinates&#34;:[-37.360100,-8.411600]}" id="NCID0EKGCI" xlink:type="simple">-8.4116, -37.3601</named-content></named-content>, <abbrev xmlns:xlink="http://www.w3.org/1999/xlink" xlink:title="Coleção Entomológica do Instituto Oswaldo Cruz" id="ABBRID0EPGCI" xlink:type="simple">CEIOC</abbrev> 82029; 2 ♂, 1 ♀, 1 nymph: same data, except: riacho temporário, Água 12 station, 548 m, <named-content xmlns:xlink="http://www.w3.org/1999/xlink" content-type="dwc:verbatimCoordinates" xlink:type="simple"><named-content content-type="geo-json" specific-use="{&#34;type&#34;:&#34;Point&#34;,&#34;coordinates&#34;:[-37.346700,-8.435000]}" id="NCID0EWGCI" xlink:type="simple">-8.4350, -37.3467</named-content></named-content>, <abbrev xmlns:xlink="http://www.w3.org/1999/xlink" xlink:title="Coleção Entomológica do Instituto Oswaldo Cruz" id="ABBRID0E2GCI" xlink:type="simple">CEIOC</abbrev> 82027; 4 ♂, 8 ♀: same data, except: Riacho Catimbau, poça temporária ao lado do leito, Água 13 station, 745 m, 18.III.2019. <named-content xmlns:xlink="http://www.w3.org/1999/xlink" content-type="dwc:verbatimCoordinates" xlink:type="simple"><named-content content-type="geo-json" specific-use="{&#34;type&#34;:&#34;Point&#34;,&#34;coordinates&#34;:[-37.246900,-8.583400]}" id="NCID0ECHCI" xlink:type="simple">-8.5834, -37.2469</named-content></named-content>, <abbrev xmlns:xlink="http://www.w3.org/1999/xlink" xlink:title="Coleção Zoológica do Maranhão" id="ABBRID0EHHCI" xlink:type="simple">CZMA</abbrev>; 3 ♂, 3 ♀: same data, except: Riacho de Leís, poças temporárias ao longo do leito, Água 14 station, 750 m, <named-content xmlns:xlink="http://www.w3.org/1999/xlink" content-type="dwc:verbatimCoordinates" xlink:type="simple"><named-content content-type="geo-json" specific-use="{&#34;type&#34;:&#34;Point&#34;,&#34;coordinates&#34;:[-37.244500,-8.582900]}" id="NCID0EOHCI" xlink:type="simple">-8.5829, -37.2445</named-content></named-content>, <abbrev xmlns:xlink="http://www.w3.org/1999/xlink" xlink:title="Coleção Entomológica do Instituto Oswaldo Cruz" id="ABBRID0ETHCI" xlink:type="simple">CEIOC</abbrev> 82023; 1 ♂, 4 ♀, 8 nymphs: same data, except: Caldeirões da Igrejinha, poças temporárias, Água 17 station, 949 m, 20.III.2019. <named-content xmlns:xlink="http://www.w3.org/1999/xlink" content-type="dwc:verbatimCoordinates" xlink:type="simple"><named-content content-type="geo-json" specific-use="{&#34;type&#34;:&#34;Point&#34;,&#34;coordinates&#34;:[-37.254300,-8.502400]}" id="NCID0E1HCI" xlink:type="simple">-8.5024, -37.2543</named-content></named-content>, <abbrev xmlns:xlink="http://www.w3.org/1999/xlink" xlink:title="Coleção Entomológica do Instituto Oswaldo Cruz" id="ABBRID0E6HCI" xlink:type="simple">CEIOC</abbrev> 82022; 1 ♂: same data, except: Chapadão, poça temporária, Água 18 station, 957 m, <named-content xmlns:xlink="http://www.w3.org/1999/xlink" content-type="dwc:verbatimCoordinates" xlink:type="simple"><named-content content-type="geo-json" specific-use="{&#34;type&#34;:&#34;Point&#34;,&#34;coordinates&#34;:[-37.239400,-8.524400]}" id="NCID0EGICI" xlink:type="simple">-8.5244, -37.2394</named-content></named-content>, <abbrev xmlns:xlink="http://www.w3.org/1999/xlink" xlink:title="Coleção Zoológica do Maranhão" id="ABBRID0ELICI" xlink:type="simple">CZMA</abbrev>; 3 ♂, 1 ♀: same data, except: terreno do ICMBio, Terra 2 station, light trap, 730 m, 17.III.2019. <named-content xmlns:xlink="http://www.w3.org/1999/xlink" content-type="dwc:verbatimCoordinates" xlink:type="simple"><named-content content-type="geo-json" specific-use="{&#34;type&#34;:&#34;Point&#34;,&#34;coordinates&#34;:[-37.194500,-8.527400]}" id="NCID0ESICI" xlink:type="simple">-8.5274, -37.1945</named-content></named-content>. J.M.S. Rodrigues col., <abbrev xmlns:xlink="http://www.w3.org/1999/xlink" xlink:title="Coleção Entomológica do Instituto Oswaldo Cruz" id="ABBRID0EXICI" xlink:type="simple">CEIOC</abbrev> 82025; 1 ♂, 2 ♀: same data, except: <abbrev xmlns:xlink="http://www.w3.org/1999/xlink" xlink:title="Coleção Zoológica do Maranhão" id="ABBRID0E2ICI" xlink:type="simple">CZMA</abbrev>; 1 ♂: same data, except: trilha para Sítio Arqueológico do Alcobaça, Terra 3 station, light trap, 658 m, 15.III.2019. <named-content xmlns:xlink="http://www.w3.org/1999/xlink" content-type="dwc:verbatimCoordinates" xlink:type="simple"><named-content content-type="geo-json" specific-use="{&#34;type&#34;:&#34;Point&#34;,&#34;coordinates&#34;:[-37.194500,-8.527400]}" id="NCID0ECJCI" xlink:type="simple">-8.5274, -37.1945</named-content></named-content>. H. Rodrigues col., <abbrev xmlns:xlink="http://www.w3.org/1999/xlink" xlink:title="Coleção Entomológica do Instituto Oswaldo Cruz" id="ABBRID0EHJCI" xlink:type="simple">CEIOC</abbrev> 82024; 4 ♂, 9 ♀; same data, except: J.M.S. Rodrigues col., <abbrev xmlns:xlink="http://www.w3.org/1999/xlink" xlink:title="Coleção Entomológica do Instituto Oswaldo Cruz" id="ABBRID0ELJCI" xlink:type="simple">CEIOC</abbrev> 82036; 4 ♂: same data, except: Fazenda do brejo, Terra 7 station, light trap, 706 m, 16.III.2019. <named-content xmlns:xlink="http://www.w3.org/1999/xlink" content-type="dwc:verbatimCoordinates" xlink:type="simple"><named-content content-type="geo-json" specific-use="{&#34;type&#34;:&#34;Point&#34;,&#34;coordinates&#34;:[-37.224900,-8.519900]}" id="NCID0ESJCI" xlink:type="simple">-8.5199, -37.2249</named-content></named-content>. C.C. Gonçalves &amp; D.M. Takiya cols., <abbrev xmlns:xlink="http://www.w3.org/1999/xlink" xlink:title="Coleção Zoológica do Maranhão" id="ABBRID0EXJCI" xlink:type="simple">CZMA</abbrev>; 12 ♂, 13 ♀: same data, except: J.M.S. Rodrigues col., <abbrev xmlns:xlink="http://www.w3.org/1999/xlink" xlink:title="Coleção Entomológica do Instituto Oswaldo Cruz" id="ABBRID0E2JCI" xlink:type="simple">CEIOC</abbrev> 82042; 5 ♂, 7 ♀: same data, except: estrada do gado, Terra 14 station, light trap, 663 m, 19.III.2019. <named-content xmlns:xlink="http://www.w3.org/1999/xlink" content-type="dwc:verbatimCoordinates" xlink:type="simple"><named-content content-type="geo-json" specific-use="{&#34;type&#34;:&#34;Point&#34;,&#34;coordinates&#34;:[-37.340400,-8.486600]}" id="NCID0ECKCI" xlink:type="simple">-8.4866, -37.3404</named-content></named-content>. J.<abbrev xmlns:xlink="http://www.w3.org/1999/xlink" xlink:title="Mato Grosso do Sul" id="ABBRID0EHKCI" xlink:type="simple">MS</abbrev>. Rodrigues col., <abbrev xmlns:xlink="http://www.w3.org/1999/xlink" xlink:title="Coleção Entomológica do Instituto Oswaldo Cruz" id="ABBRID0ELKCI" xlink:type="simple">CEIOC</abbrev> 82043; 1 ♂, 1 ♀: same data, except C.C. Gonçalves col., <abbrev xmlns:xlink="http://www.w3.org/1999/xlink" xlink:title="Coleção Zoológica do Maranhão" id="ABBRID0EPKCI" xlink:type="simple">CZMA</abbrev>. Same state, 2021: 4 ♂, 6 ♀: Tupanatinga municipality, <abbrev xmlns:xlink="http://www.w3.org/1999/xlink" xlink:title="Parque Nacional do Catimbau" id="ABBRID0ETKCI" xlink:type="simple">PNCA</abbrev>, Barro branco, Comunidade Muquém, açudes, Água 1 station, 824 m, 10.III.2021. <named-content xmlns:xlink="http://www.w3.org/1999/xlink" content-type="dwc:verbatimCoordinates" xlink:type="simple"><named-content content-type="geo-json" specific-use="{&#34;type&#34;:&#34;Point&#34;,&#34;coordinates&#34;:[-37.311300,-8.500100]}" id="NCID0E1KCI" xlink:type="simple">-8.5001, -37.3113</named-content></named-content>. J.M.S. Rodrigues &amp; R. Jordão cols., <abbrev xmlns:xlink="http://www.w3.org/1999/xlink" xlink:title="Coleção Entomológica do Instituto Oswaldo Cruz" id="ABBRID0E6KCI" xlink:type="simple">CEIOC</abbrev> 81993; 2 ♂, 5 ♀: same data, except: poça ao lado da estrada, Água 2 station, 904 m, <named-content xmlns:xlink="http://www.w3.org/1999/xlink" content-type="dwc:verbatimCoordinates" xlink:type="simple"><named-content content-type="geo-json" specific-use="{&#34;type&#34;:&#34;Point&#34;,&#34;coordinates&#34;:[-37.285200,-8.498200]}" id="NCID0EGLCI" xlink:type="simple">-8.4982, -37.2852</named-content></named-content>, <abbrev xmlns:xlink="http://www.w3.org/1999/xlink" xlink:title="Coleção Entomológica do Instituto Oswaldo Cruz" id="ABBRID0ELLCI" xlink:type="simple">CEIOC</abbrev> 81982; 1 ♂, 4 ♀: same data, except: região dos Breús, trilha das umburanas, caldeirão, Água 4 station, 940 m, 13.III.2021. <named-content xmlns:xlink="http://www.w3.org/1999/xlink" content-type="dwc:verbatimCoordinates" xlink:type="simple"><named-content content-type="geo-json" specific-use="{&#34;type&#34;:&#34;Point&#34;,&#34;coordinates&#34;:[-37.263700,-8.489100]}" id="NCID0ESLCI" xlink:type="simple">-8.4891, -37.2637</named-content></named-content>, <abbrev xmlns:xlink="http://www.w3.org/1999/xlink" xlink:title="Coleção Entomológica do Instituto Oswaldo Cruz" id="ABBRID0EXLCI" xlink:type="simple">CEIOC</abbrev> 81983; 3 ♂, 1 ♀, 3 nymphs: same data, except: caldeirões em rocha, ao lado de estrada de chão perto da igrejinha, Água 6 station, <named-content xmlns:xlink="http://www.w3.org/1999/xlink" content-type="dwc:verbatimCoordinates" xlink:type="simple"><named-content content-type="geo-json" specific-use="{&#34;type&#34;:&#34;Point&#34;,&#34;coordinates&#34;:[-37.254300,-8.502400]}" id="NCID0E5LCI" xlink:type="simple">-8.5024, -37.2543</named-content></named-content>, <abbrev xmlns:xlink="http://www.w3.org/1999/xlink" xlink:title="Coleção Entomológica do Instituto Oswaldo Cruz" id="ABBRID0EDMCI" xlink:type="simple">CEIOC</abbrev> 81989; 1 ♂, 6 ♀, 7 nymphs, 1 adult: same data, except: serrinha, caldeirões em rocha, Água 7 station, 924 m, <named-content xmlns:xlink="http://www.w3.org/1999/xlink" content-type="dwc:verbatimCoordinates" xlink:type="simple"><named-content content-type="geo-json" specific-use="{&#34;type&#34;:&#34;Point&#34;,&#34;coordinates&#34;:[-37.233700,-8.518800]}" id="NCID0EKMCI" xlink:type="simple">-8.5188, -37.2337</named-content></named-content>, <abbrev xmlns:xlink="http://www.w3.org/1999/xlink" xlink:title="Coleção Entomológica do Instituto Oswaldo Cruz" id="ABBRID0EPMCI" xlink:type="simple">CEIOC</abbrev> 81991; 5 ♂, 4 ♀: same data, except: Buíque municipality, Serra do Catimbau, açudes, Água 9 station, 976 m, 14.III.2021. <named-content xmlns:xlink="http://www.w3.org/1999/xlink" content-type="dwc:verbatimCoordinates" xlink:type="simple"><named-content content-type="geo-json" specific-use="{&#34;type&#34;:&#34;Point&#34;,&#34;coordinates&#34;:[-37.214700,-8.579100]}" id="NCID0EWMCI" xlink:type="simple">-8.5791, -37.2147</named-content></named-content>, <abbrev xmlns:xlink="http://www.w3.org/1999/xlink" xlink:title="Coleção Entomológica do Instituto Oswaldo Cruz" id="ABBRID0E2MCI" xlink:type="simple">CEIOC</abbrev> 81990; 13 ♂, 15 ♀; same data, except: Buíque municipality, Fazenda Brejo de São José, brejo, bebedouro de cabras, Água 13 station, 673 m, <named-content xmlns:xlink="http://www.w3.org/1999/xlink" content-type="dwc:verbatimCoordinates" xlink:type="simple"><named-content content-type="geo-json" specific-use="{&#34;type&#34;:&#34;Point&#34;,&#34;coordinates&#34;:[-37.196800,-8.524700]}" id="NCID0ECNCI" xlink:type="simple">-8.5247, -37.1968</named-content></named-content>, <abbrev xmlns:xlink="http://www.w3.org/1999/xlink" xlink:title="Coleção Entomológica do Instituto Oswaldo Cruz" id="ABBRID0EHNCI" xlink:type="simple">CEIOC</abbrev> 82068. <abbrev xmlns:xlink="http://www.w3.org/1999/xlink" xlink:title="Piauí" id="ABBRID0ELNCI" xlink:type="simple">PI</abbrev>, 2018: 3 ♂: Caracol municipality, açude, Água 6 station, 512 m, 11.XII.2018. <named-content xmlns:xlink="http://www.w3.org/1999/xlink" content-type="dwc:verbatimCoordinates" xlink:type="simple"><named-content content-type="geo-json" specific-use="{&#34;type&#34;:&#34;Point&#34;,&#34;coordinates&#34;:[-43.498400,-9.213100]}" id="NCID0ESNCI" xlink:type="simple">-9.2131, -43.4984</named-content></named-content>. J.M.S. Rodrigues col., <abbrev xmlns:xlink="http://www.w3.org/1999/xlink" xlink:title="Coleção Entomológica do Instituto Oswaldo Cruz" id="ABBRID0EXNCI" xlink:type="simple">CEIOC</abbrev> 82037; 20 ♂, 24 ♀: Caracol municipality, <abbrev xmlns:xlink="http://www.w3.org/1999/xlink" xlink:title="Parque Nacional da Serra das Confusões" id="ABBRID0E2NCI" xlink:type="simple">PNSC</abbrev>, proximo a estrada, Terra 6 station, <named-content xmlns:xlink="http://www.w3.org/1999/xlink" content-type="dwc:verbatimCoordinates" xlink:type="simple"><named-content content-type="geo-json" specific-use="{&#34;type&#34;:&#34;Point&#34;,&#34;coordinates&#34;:[-43.498600,-9.213700]}" id="NCID0ECOCI" xlink:type="simple">-9.2137, -43.4986</named-content></named-content>. C.C. Gonçalves col., <abbrev xmlns:xlink="http://www.w3.org/1999/xlink" xlink:title="Coleção Entomológica do Instituto Oswaldo Cruz" id="ABBRID0EHOCI" xlink:type="simple">CEIOC</abbrev> 82065; 4 ♂: same data, except: J.M.S. Rodrigues col., <abbrev xmlns:xlink="http://www.w3.org/1999/xlink" xlink:title="Coleção Entomológica do Instituto Oswaldo Cruz" id="ABBRID0ELOCI" xlink:type="simple">CEIOC</abbrev> 82076; 4 ♂, 7 ♀: same data, except: próximo a estrada, Terra 8 station, light trap, 12.XII.2018. <named-content xmlns:xlink="http://www.w3.org/1999/xlink" content-type="dwc:verbatimCoordinates" xlink:type="simple"><named-content content-type="geo-json" specific-use="{&#34;type&#34;:&#34;Point&#34;,&#34;coordinates&#34;:[-43.503600,-9.214900]}" id="NCID0ESOCI" xlink:type="simple">-9.2149, -43.5036</named-content></named-content>. J.S. Prando col., <abbrev xmlns:xlink="http://www.w3.org/1999/xlink" xlink:title="Coleção Entomológica do Instituto Oswaldo Cruz" id="ABBRID0EXOCI" xlink:type="simple">CEIOC</abbrev> 82078; 2 ♂, 2 ♀: same data, except: <abbrev xmlns:xlink="http://www.w3.org/1999/xlink" xlink:title="Coleção Entomológica do Instituto Oswaldo Cruz" id="ABBRID0E2OCI" xlink:type="simple">CEIOC</abbrev> 82032; 3 ♂, same data, except: <abbrev xmlns:xlink="http://www.w3.org/1999/xlink" xlink:title="Coleção Entomológica do Instituto Oswaldo Cruz" id="ABBRID0E6OCI" xlink:type="simple">CEIOC</abbrev> 82038; 4 ♂, 11 ♀: same data, except: Jurema municipality, Sucumbido, Sede do Parque, Terra 11 station, 562 m, 13.XII.2018. <named-content xmlns:xlink="http://www.w3.org/1999/xlink" content-type="dwc:verbatimCoordinates" xlink:type="simple"><named-content content-type="geo-json" specific-use="{&#34;type&#34;:&#34;Point&#34;,&#34;coordinates&#34;:[-43.181700,-8.859700]}" id="NCID0EGPCI" xlink:type="simple">-8.8597, -43.1817</named-content></named-content>. J.M.S. Rodrigues col., <abbrev xmlns:xlink="http://www.w3.org/1999/xlink" xlink:title="Coleção Entomológica do Instituto Oswaldo Cruz" id="ABBRID0ELPCI" xlink:type="simple">CEIOC</abbrev> 82077. Same state, 2020: 1 ♂, 1 ♀: same data, except: Guaribas municipality, poças na estrada para Santa Luz, Água 5 station, 685 m, 14.II.2020. <named-content xmlns:xlink="http://www.w3.org/1999/xlink" content-type="dwc:verbatimCoordinates" xlink:type="simple"><named-content content-type="geo-json" specific-use="{&#34;type&#34;:&#34;Point&#34;,&#34;coordinates&#34;:[-43.791400,-9.376000]}" id="NCID0ESPCI" xlink:type="simple">-9.376, -43.7914</named-content></named-content>, <abbrev xmlns:xlink="http://www.w3.org/1999/xlink" xlink:title="Coleção Entomológica do Instituto Oswaldo Cruz" id="ABBRID0EXPCI" xlink:type="simple">CEIOC</abbrev> 81995; 2 ♂, 4 ♀: same data, except: Jurema municipality, Sucumbido, caldeirões, Água 7 station, 549 m, 15.II.2020. <named-content xmlns:xlink="http://www.w3.org/1999/xlink" content-type="dwc:verbatimCoordinates" xlink:type="simple"><named-content content-type="geo-json" specific-use="{&#34;type&#34;:&#34;Point&#34;,&#34;coordinates&#34;:[-43.165800,-8.879200]}" id="NCID0E5PCI" xlink:type="simple">-8.8792, -43.1658</named-content></named-content>. J.M.S. Rodrigues &amp; I.R.S. Cordeiro cols., <abbrev xmlns:xlink="http://www.w3.org/1999/xlink" xlink:title="Coleção Entomológica do Instituto Oswaldo Cruz" id="ABBRID0EDQCI" xlink:type="simple">CEIOC</abbrev> 81986; 5 ♂; same data, except: área alagada perto da estrada, Água 8 station, 562 m, 15.II.2020. <named-content xmlns:xlink="http://www.w3.org/1999/xlink" content-type="dwc:verbatimCoordinates" xlink:type="simple"><named-content content-type="geo-json" specific-use="{&#34;type&#34;:&#34;Point&#34;,&#34;coordinates&#34;:[-43.177100,-8.871900]}" id="NCID0EKQCI" xlink:type="simple">-8.8719, -43.1771</named-content></named-content>, <abbrev xmlns:xlink="http://www.w3.org/1999/xlink" xlink:title="Coleção Entomológica do Instituto Oswaldo Cruz" id="ABBRID0EPQCI" xlink:type="simple">CEIOC</abbrev> 81984; 6 ♂, 5 ♀: Caracol municipality,<abbrev xmlns:xlink="http://www.w3.org/1999/xlink" xlink:title="Parque Nacional da Serra das Confusões" id="ABBRID0ETQCI" xlink:type="simple">PNSC</abbrev>, Povoado Sobrado, alagado em área de pasto, Água 11 station, 499 m, 16.II.2020. <named-content xmlns:xlink="http://www.w3.org/1999/xlink" content-type="dwc:verbatimCoordinates" xlink:type="simple"><named-content content-type="geo-json" specific-use="{&#34;type&#34;:&#34;Point&#34;,&#34;coordinates&#34;:[-43.520200,-9.211100]}" id="NCID0E1QCI" xlink:type="simple">-9.2111, -43.5202</named-content></named-content>, <abbrev xmlns:xlink="http://www.w3.org/1999/xlink" xlink:title="Coleção Entomológica do Instituto Oswaldo Cruz" id="ABBRID0E6QCI" xlink:type="simple">CEIOC</abbrev> 81988; 3 ♂, 7 ♀: same data, except: entrada da trilha Cores da Caatinga, Terra 3 station, light trap, 13.II.2020. <named-content xmlns:xlink="http://www.w3.org/1999/xlink" content-type="dwc:verbatimCoordinates" xlink:type="simple"><named-content content-type="geo-json" specific-use="{&#34;type&#34;:&#34;Point&#34;,&#34;coordinates&#34;:[-43.466500,-9.213500]}" id="NCID0EGRCI" xlink:type="simple">-9.2135, -43.4665</named-content></named-content>. J.M.S. Rodrigues col., <abbrev xmlns:xlink="http://www.w3.org/1999/xlink" xlink:title="Coleção Entomológica do Instituto Oswaldo Cruz" id="ABBRID0ELRCI" xlink:type="simple">CEIOC</abbrev> 81994; 1 ♂, 2 ♀: same data, except: cruzamento entre as estradas Santa Luz e Viana, Terra 8 station, light trap, 14.II.2020. <named-content xmlns:xlink="http://www.w3.org/1999/xlink" content-type="dwc:verbatimCoordinates" xlink:type="simple"><named-content content-type="geo-json" specific-use="{&#34;type&#34;:&#34;Point&#34;,&#34;coordinates&#34;:[-43.806400,-9.384500]}" id="NCID0ESRCI" xlink:type="simple">-9.3845, -43.8064</named-content></named-content>. J.S. Prando col., <abbrev xmlns:xlink="http://www.w3.org/1999/xlink" xlink:title="Coleção Entomológica do Instituto Oswaldo Cruz" id="ABBRID0EXRCI" xlink:type="simple">CEIOC</abbrev> 82028; 3 ♂, 2 ♀: same data, except: A.A. Alves col., <abbrev xmlns:xlink="http://www.w3.org/1999/xlink" xlink:title="Coleção Entomológica do Instituto Oswaldo Cruz" id="ABBRID0E2RCI" xlink:type="simple">CEIOC</abbrev> 82040; 2 ♂: same data, except: São Bráz municipality, estrada do Parque, Terra 11 station, light trap, 15.II.2020, <named-content xmlns:xlink="http://www.w3.org/1999/xlink" content-type="dwc:verbatimCoordinates" xlink:type="simple"><named-content content-type="geo-json" specific-use="{&#34;type&#34;:&#34;Point&#34;,&#34;coordinates&#34;:[-43.184700,-8.845100]}" id="NCID0ECSCI" xlink:type="simple">-8.8451, -43.1847</named-content></named-content>. J.M.S. Rodrigues col., <abbrev xmlns:xlink="http://www.w3.org/1999/xlink" xlink:title="Coleção Entomológica do Instituto Oswaldo Cruz" id="ABBRID0EHSCI" xlink:type="simple">CEIOC</abbrev> 81987; 1 ♂: same data, except: <abbrev xmlns:xlink="http://www.w3.org/1999/xlink" xlink:title="Coleção Entomológica do Instituto Oswaldo Cruz" id="ABBRID0ELSCI" xlink:type="simple">CEIOC</abbrev> 82026; 2 ♂, 1 ♀: same data, except: estrada do Parque, próximo a clareira de gado, Terra 14 station, light trap, 16.II.2020. <named-content xmlns:xlink="http://www.w3.org/1999/xlink" content-type="dwc:verbatimCoordinates" xlink:type="simple"><named-content content-type="geo-json" specific-use="{&#34;type&#34;:&#34;Point&#34;,&#34;coordinates&#34;:[-43.519500,-9.212000]}" id="NCID0ESSCI" xlink:type="simple">-9.212, -43.5195</named-content></named-content>, <abbrev xmlns:xlink="http://www.w3.org/1999/xlink" xlink:title="Coleção Entomológica do Instituto Oswaldo Cruz" id="ABBRID0EXSCI" xlink:type="simple">CEIOC</abbrev> 81992. !<abbrev xmlns:xlink="http://www.w3.org/1999/xlink" xlink:title="Sergipe" id="ABBRID0E2SCI" xlink:type="simple">SE</abbrev>, 2018: 1 ♂, 11 ♀, 4 nymphs: Canhoba municipality, açude, SE1 station, 07.VII.2018. <named-content xmlns:xlink="http://www.w3.org/1999/xlink" content-type="dwc:verbatimCoordinates" xlink:type="simple"><named-content content-type="geo-json" specific-use="{&#34;type&#34;:&#34;Point&#34;,&#34;coordinates&#34;:[-36.969800,-10.128700]}" id="NCID0ECTCI" xlink:type="simple">-10.1287, -36.9698</named-content></named-content>. C.F.B. Floriano, J.M.S. Rodrigues &amp; J.F. Barbosa cols., <abbrev xmlns:xlink="http://www.w3.org/1999/xlink" xlink:title="Coleção Entomológica do Instituto Oswaldo Cruz" id="ABBRID0EHTCI" xlink:type="simple">CEIOC</abbrev> 81612; 3 ♂: same data, except: Estância municipality, <abbrev xmlns:xlink="http://www.w3.org/1999/xlink" xlink:title="and Reserva Biológica de Santa Isabel" id="ABBRID0ELTCI" xlink:type="simple">RBSI</abbrev>, Complexo de Dunas da Praia do Saco, REBIOSI17 station, 05.V.2018. <named-content xmlns:xlink="http://www.w3.org/1999/xlink" content-type="dwc:verbatimCoordinates" xlink:type="simple"><named-content content-type="geo-json" specific-use="{&#34;type&#34;:&#34;Point&#34;,&#34;coordinates&#34;:[-37.322300,-11.419000]}" id="NCID0ESTCI" xlink:type="simple">-11.4190, -37.3223</named-content></named-content>. C.F.B. Floriano, J.M.S. Rodrigues &amp; O.M. Magalhães cols., <abbrev xmlns:xlink="http://www.w3.org/1999/xlink" xlink:title="Coleção Entomológica do Instituto Oswaldo Cruz" id="ABBRID0EXTCI" xlink:type="simple">CEIOC</abbrev> 81619; 3 ♂, 1 ♀: same data, except: <abbrev xmlns:xlink="http://www.w3.org/1999/xlink" xlink:title="Coleção Entomológica do Instituto Oswaldo Cruz" id="ABBRID0E2TCI" xlink:type="simple">CEIOC</abbrev> 81617. Same state, 2019: 7 ♂, 3 ♀: same data, except: Canindé de São Francisco municipality, açude, ALSE22 station, 301 m, 26.V.2019. <named-content xmlns:xlink="http://www.w3.org/1999/xlink" content-type="dwc:verbatimCoordinates" xlink:type="simple"><named-content content-type="geo-json" specific-use="{&#34;type&#34;:&#34;Point&#34;,&#34;coordinates&#34;:[-37.939100,-9.854900]}" id="NCID0ECUCI" xlink:type="simple">-9.8549, -37.9391</named-content></named-content>. J.M.S. Rodrigues, W. Souza &amp; F.F.F. Moreira cols., <abbrev xmlns:xlink="http://www.w3.org/1999/xlink" xlink:title="Coleção Entomológica do Instituto Oswaldo Cruz" id="ABBRID0EHUCI" xlink:type="simple">CEIOC</abbrev> 82074; 7 ♂, 5 ♀: same data, except: área alagada, Riacho do Boqueirão, ALSE23 station, 280 m, <named-content xmlns:xlink="http://www.w3.org/1999/xlink" content-type="dwc:verbatimCoordinates" xlink:type="simple"><named-content content-type="geo-json" specific-use="{&#34;type&#34;:&#34;Point&#34;,&#34;coordinates&#34;:[-37.883700,-9.909600]}" id="NCID0EOUCI" xlink:type="simple">-9.9096, -37.8837</named-content></named-content>, <abbrev xmlns:xlink="http://www.w3.org/1999/xlink" xlink:title="Coleção Entomológica do Instituto Oswaldo Cruz" id="ABBRID0ETUCI" xlink:type="simple">CEIOC</abbrev> 82067.</p></tp:treatment-sec><tp:treatment-sec><!--Section generated to contain objects referenced in tp:taxon-treatment.--><fig id="F20" position="float" orientation="portrait"><object-id xmlns:xlink="http://www.w3.org/1999/xlink" content-type="doi" xlink:type="simple">10.3897/zookeys.1233.120598.figure10</object-id><object-id xmlns:xlink="http://www.w3.org/1999/xlink" content-type="arpha" xlink:type="simple">8C8876D8-3838-530C-8038-1B6679DE9CA3</object-id><label>Figure 10.</label><caption><p><tp:taxon-name><tp:taxon-name-part taxon-name-part-type="family">Notonectidae</tp:taxon-name-part></tp:taxon-name>, dorsal habitus of species found in this survey, male specimens <bold>A</bold><italic><tp:taxon-name><tp:taxon-name-part taxon-name-part-type="genus" reg="Buenoa">Buenoa</tp:taxon-name-part><tp:taxon-name-part taxon-name-part-type="species" reg="amnigenus">amnigenus</tp:taxon-name-part></tp:taxon-name></italic><bold>B</bold><italic><tp:taxon-name><tp:taxon-name-part taxon-name-part-type="genus" reg="Buenoa">B.</tp:taxon-name-part><tp:taxon-name-part taxon-name-part-type="species" reg="femoralis">femoralis</tp:taxon-name-part></tp:taxon-name></italic><bold>C</bold><italic><tp:taxon-name><tp:taxon-name-part taxon-name-part-type="genus" reg="Buenoa">B.</tp:taxon-name-part><tp:taxon-name-part taxon-name-part-type="species" reg="fuscipennis">fuscipennis</tp:taxon-name-part></tp:taxon-name></italic><bold>D</bold><italic><tp:taxon-name><tp:taxon-name-part taxon-name-part-type="genus" reg="Buenoa">B.</tp:taxon-name-part><tp:taxon-name-part taxon-name-part-type="species" reg="koina">koina</tp:taxon-name-part></tp:taxon-name></italic><bold>E</bold><italic><tp:taxon-name><tp:taxon-name-part taxon-name-part-type="genus" reg="Buenoa">B.</tp:taxon-name-part><tp:taxon-name-part taxon-name-part-type="species" reg="konta">konta</tp:taxon-name-part></tp:taxon-name></italic><bold>F</bold><italic><tp:taxon-name><tp:taxon-name-part taxon-name-part-type="genus" reg="Buenoa">B.</tp:taxon-name-part><tp:taxon-name-part taxon-name-part-type="species" reg="mutabilis">mutabilis</tp:taxon-name-part></tp:taxon-name></italic><bold>G</bold><italic><tp:taxon-name><tp:taxon-name-part taxon-name-part-type="genus" reg="Buenoa">B.</tp:taxon-name-part><tp:taxon-name-part taxon-name-part-type="species" reg="pallipes">pallipes</tp:taxon-name-part></tp:taxon-name></italic><bold>H</bold><italic><tp:taxon-name><tp:taxon-name-part taxon-name-part-type="genus" reg="Buenoa">B.</tp:taxon-name-part><tp:taxon-name-part taxon-name-part-type="species" reg="platycnemis">platycnemis</tp:taxon-name-part></tp:taxon-name></italic><bold>I</bold><italic><tp:taxon-name><tp:taxon-name-part taxon-name-part-type="genus" reg="Buenoa">B.</tp:taxon-name-part><tp:taxon-name-part taxon-name-part-type="species" reg="pseudomutabilis">pseudomutabilis</tp:taxon-name-part></tp:taxon-name></italic><bold>J</bold><italic><tp:taxon-name><tp:taxon-name-part taxon-name-part-type="genus" reg="Buenoa">B.</tp:taxon-name-part><tp:taxon-name-part taxon-name-part-type="species" reg="salutis">salutis</tp:taxon-name-part></tp:taxon-name></italic><bold>K</bold><italic><tp:taxon-name><tp:taxon-name-part taxon-name-part-type="genus" reg="Buenoa">B.</tp:taxon-name-part><tp:taxon-name-part taxon-name-part-type="species" reg="tarsalis">tarsalis</tp:taxon-name-part></tp:taxon-name></italic><bold>L</bold><italic><tp:taxon-name><tp:taxon-name-part taxon-name-part-type="genus" reg="Buenoa">B.</tp:taxon-name-part><tp:taxon-name-part taxon-name-part-type="species" reg="unguis">unguis</tp:taxon-name-part></tp:taxon-name></italic><bold>M</bold><italic><tp:taxon-name><tp:taxon-name-part taxon-name-part-type="genus" reg="Notonecta">Notonecta</tp:taxon-name-part><tp:taxon-name-part taxon-name-part-type="species" reg="disturbata">disturbata</tp:taxon-name-part></tp:taxon-name></italic><bold>N</bold><italic><tp:taxon-name><tp:taxon-name-part taxon-name-part-type="genus" reg="Enitharoides">Enitharoides</tp:taxon-name-part><tp:taxon-name-part taxon-name-part-type="species" reg="brasiliensis">brasiliensis</tp:taxon-name-part></tp:taxon-name></italic><bold>O</bold><italic><tp:taxon-name><tp:taxon-name-part taxon-name-part-type="genus" reg="Enitharoides">E.</tp:taxon-name-part><tp:taxon-name-part taxon-name-part-type="species" reg="tricomerus">tricomerus</tp:taxon-name-part></tp:taxon-name></italic><bold>P, Q</bold><italic><tp:taxon-name><tp:taxon-name-part taxon-name-part-type="genus" reg="Martarega">Martarega</tp:taxon-name-part><tp:taxon-name-part taxon-name-part-type="species" reg="bentoi">bentoi</tp:taxon-name-part></tp:taxon-name></italic><bold>R</bold><italic><tp:taxon-name><tp:taxon-name-part taxon-name-part-type="genus" reg="Martarega">M.</tp:taxon-name-part><tp:taxon-name-part taxon-name-part-type="species" reg="brasiliensis">brasiliensis</tp:taxon-name-part></tp:taxon-name></italic><bold>S</bold><italic><tp:taxon-name><tp:taxon-name-part taxon-name-part-type="genus" reg="Martarega">M.</tp:taxon-name-part><tp:taxon-name-part taxon-name-part-type="species" reg="membranacea">membranacea</tp:taxon-name-part></tp:taxon-name></italic>. <bold>A–D, F–H, J–O, Q–R</bold> are macropterous specimens; <bold>E, I, P, S</bold> are brachypterous specimens. Scale bars: 1 mm, unless otherwise indicated.</p></caption><graphic xmlns:xlink="http://www.w3.org/1999/xlink" xlink:href="zookeys-1233-245_article-120598__-g010.jpg" position="float" orientation="portrait" xlink:type="simple" id="oo_1296433.jpg"><uri content-type="original_file" xlink:type="simple">https://binary.pensoft.net/fig/1296433</uri></graphic></fig></tp:treatment-sec><ref-list><ref id="B58"><mixed-citation xmlns:xlink="http://www.w3.org/1999/xlink" xlink:type="simple"><person-group><name name-style="western"><surname>Nieser</surname><given-names>N</given-names></name></person-group> (<year>1970</year>) <article-title>Records of South American <tp:taxon-name><tp:taxon-name-part taxon-name-part-type="family">Notonectidae</tp:taxon-name-part></tp:taxon-name> mainly from the Amazon-Region.</article-title><source>Studies on the Fauna of Suriname and other Guyanas</source><volume>12</volume>(<issue>46</issue>): <fpage>71</fpage>–<lpage>93</lpage>.</mixed-citation></ref><ref id="B9"><mixed-citation xmlns:xlink="http://www.w3.org/1999/xlink" xlink:type="simple"><person-group><name name-style="western"><surname>Barbosa</surname><given-names>JF</given-names></name><name name-style="western"><surname>Nessimian</surname><given-names>JL</given-names></name></person-group> (<year>2013a</year>) <article-title>The genus <italic><tp:taxon-name><tp:taxon-name-part taxon-name-part-type="genus">Buenoa</tp:taxon-name-part></tp:taxon-name></italic> Kirkaldy, 1904 (<tp:taxon-name><tp:taxon-name-part taxon-name-part-type="order">Hemiptera</tp:taxon-name-part></tp:taxon-name>: <tp:taxon-name><tp:taxon-name-part taxon-name-part-type="suborder">Heteroptera</tp:taxon-name-part></tp:taxon-name>: <tp:taxon-name><tp:taxon-name-part taxon-name-part-type="infraorder">Nepomorpha</tp:taxon-name-part></tp:taxon-name>: <tp:taxon-name><tp:taxon-name-part taxon-name-part-type="family">Notonectidae</tp:taxon-name-part></tp:taxon-name>) in northern Brazil: inventory, new records, and new species.</article-title><source>Zootaxa</source><volume>3694</volume>(<issue>2</issue>): <fpage>101</fpage>–<lpage>130</lpage>. <ext-link xlink:href="10.11646/zootaxa.3694.2.1" ext-link-type="doi" xlink:type="simple">https://doi.org/10.11646/zootaxa.3694.2.1</ext-link></mixed-citation></ref><ref id="B87"><mixed-citation xmlns:xlink="http://www.w3.org/1999/xlink" xlink:type="simple"><person-group><name name-style="western"><surname>Truxal</surname><given-names>FS</given-names></name></person-group> (<year>1953</year>) A Revision of the genus <italic><tp:taxon-name><tp:taxon-name-part taxon-name-part-type="genus">Buenoa</tp:taxon-name-part></tp:taxon-name></italic>. The University of Kansas Science Bulletin 35(11): 1353–1523.</mixed-citation></ref><ref id="B7"><mixed-citation xmlns:xlink="http://www.w3.org/1999/xlink" xlink:type="simple"><person-group><name name-style="western"><surname>Barbosa</surname><given-names>JF</given-names></name><name name-style="western"><surname>Dias-Silva</surname><given-names>K</given-names></name></person-group> (<year>2017</year>) <article-title>Checklist and new records of <tp:taxon-name><tp:taxon-name-part taxon-name-part-type="family">Notonectidae</tp:taxon-name-part></tp:taxon-name> (<tp:taxon-name><tp:taxon-name-part taxon-name-part-type="order">Hemiptera</tp:taxon-name-part></tp:taxon-name>: <tp:taxon-name><tp:taxon-name-part taxon-name-part-type="suborder">Heteroptera</tp:taxon-name-part></tp:taxon-name>: <tp:taxon-name><tp:taxon-name-part taxon-name-part-type="infraorder">Nepomorpha</tp:taxon-name-part></tp:taxon-name>) from Goiás, Brazil.</article-title><source>EntomoBrasilis</source><volume>10</volume>(<issue>1</issue>): <fpage>44</fpage>–<lpage>50</lpage>. <ext-link xlink:href="10.12741/ebrasilis.v10i1.667" ext-link-type="doi" xlink:type="simple">https://doi.org/10.12741/ebrasilis.v10i1.667</ext-link></mixed-citation></ref><ref id="B61"><mixed-citation xmlns:xlink="http://www.w3.org/1999/xlink" xlink:type="simple"><person-group><name name-style="western"><surname>Nieser</surname><given-names>N</given-names></name><name name-style="western"><surname>Melo</surname><given-names>AL</given-names></name></person-group> (<year>1997</year>) <source>Os heterópteros aquáticos de Minas Gerais. Guia introdutório com chave de identificação para as espécies de <tp:taxon-name><tp:taxon-name-part taxon-name-part-type="infraorder">Nepomorpha</tp:taxon-name-part></tp:taxon-name> e <tp:taxon-name><tp:taxon-name-part taxon-name-part-type="infraorder">Gerromorpha</tp:taxon-name-part></tp:taxon-name>.</source><publisher-name>Universidade Federal de Minas Gerais</publisher-name>, <publisher-loc>Belo Horizonte, Minas Gerais</publisher-loc>, <size units="page">177 pp</size>.</mixed-citation></ref><ref id="B51"><mixed-citation xmlns:xlink="http://www.w3.org/1999/xlink" xlink:type="simple"><person-group><name name-style="western"><surname>Melo</surname><given-names>AL</given-names></name><name name-style="western"><surname>Nieser</surname><given-names>N</given-names></name></person-group> (<year>2004</year>) <article-title>Faunistical notes on aquatic <tp:taxon-name><tp:taxon-name-part taxon-name-part-type="suborder">Heteroptera</tp:taxon-name-part></tp:taxon-name> of Minas Gerais (Brazil): An annotated list of <tp:taxon-name><tp:taxon-name-part taxon-name-part-type="infraorder">Gerromorpha</tp:taxon-name-part></tp:taxon-name> and <tp:taxon-name><tp:taxon-name-part taxon-name-part-type="infraorder">Nepomorpha</tp:taxon-name-part></tp:taxon-name> collected near Januária, MG.</article-title><source>Lundiana : International Journal of Biodiversity</source><volume>5</volume>(<issue>1</issue>): <fpage>43</fpage>–<lpage>49</lpage>. <ext-link xlink:href="10.35699/2675-5327.2004.21901" ext-link-type="doi" xlink:type="simple">https://doi.org/10.35699/2675-5327.2004.21901</ext-link></mixed-citation></ref><ref id="B30"><mixed-citation xmlns:xlink="http://www.w3.org/1999/xlink" xlink:type="simple"><person-group><name name-style="western"><surname>Gutiérrez</surname><given-names>Y</given-names></name><name name-style="western"><surname>Ramos</surname><given-names>GS</given-names></name><name name-style="western"><surname>Tomé</surname><given-names>HVV</given-names></name><name name-style="western"><surname>Oliveira</surname><given-names>EE</given-names></name><name name-style="western"><surname>Salaro</surname><given-names>AL</given-names></name></person-group> (<year>2017a</year>) <article-title>Bti-based insecticide enhances the predatory abilities of the backswimmer <italic><tp:taxon-name><tp:taxon-name-part taxon-name-part-type="genus">Buenoa</tp:taxon-name-part><tp:taxon-name-part taxon-name-part-type="species">tarsalis</tp:taxon-name-part></tp:taxon-name></italic> (<tp:taxon-name><tp:taxon-name-part taxon-name-part-type="order">Hemiptera</tp:taxon-name-part></tp:taxon-name>: <tp:taxon-name><tp:taxon-name-part taxon-name-part-type="family">Notonectidae</tp:taxon-name-part></tp:taxon-name>).</article-title><source>Ecotoxicology (London, England)</source><volume>26</volume>(<issue>8</issue>): <fpage>1147</fpage>–<lpage>1155</lpage>. <ext-link xlink:href="10.1007/s10646-017-1840-1" ext-link-type="doi" xlink:type="simple">https://doi.org/10.1007/s10646-017-1840-1</ext-link></mixed-citation></ref><ref id="B31"><mixed-citation xmlns:xlink="http://www.w3.org/1999/xlink" xlink:type="simple"><person-group><name name-style="western"><surname>Gutiérrez</surname><given-names>Y</given-names></name><name name-style="western"><surname>Tomé</surname><given-names>HVV</given-names></name><name name-style="western"><surname>Guedes</surname><given-names>RNC</given-names></name><name name-style="western"><surname>Oliveira</surname><given-names>EE</given-names></name></person-group> (<year>2017b</year>) <article-title>Deltamethrin toxicity and impaired swimming behavior of two backswimmer species.</article-title><source>Environmental Toxicology and Chemistry</source><volume>36</volume>(<issue>5</issue>): <fpage>1235</fpage>–<lpage>1242</lpage>. <ext-link xlink:href="10.1002/etc.3645" ext-link-type="doi" xlink:type="simple">https://doi.org/10.1002/etc.3645</ext-link></mixed-citation></ref><ref id="B85"><mixed-citation xmlns:xlink="http://www.w3.org/1999/xlink" xlink:type="simple"><person-group><name name-style="western"><surname>Takiya</surname><given-names>DM</given-names></name><name name-style="western"><surname>Santos</surname><given-names>APM</given-names></name><name name-style="western"><surname>Pinto</surname><given-names>AP</given-names></name><name name-style="western"><surname>Henriques-Oliveira</surname><given-names>AL</given-names></name><name name-style="western"><surname>Carvalho</surname><given-names>AL</given-names></name><name name-style="western"><surname>Sampaio</surname><given-names>BHL</given-names></name><name name-style="western"><surname>Clarkson</surname><given-names>B</given-names></name><name name-style="western"><surname>Moreira</surname><given-names>FFF</given-names></name><name name-style="western"><surname>Avelino-Capistrano</surname><given-names>F</given-names></name><name name-style="western"><surname>Gonçalves</surname><given-names>IC</given-names></name><name name-style="western"><surname>Cordeiro</surname><given-names>IRS</given-names></name><name name-style="western"><surname>Câmara</surname><given-names>JT</given-names></name><name name-style="western"><surname>Barbosa</surname><given-names>JF</given-names></name><name name-style="western"><surname>Souza</surname><given-names>WRM</given-names></name><name name-style="western"><surname>Rafael</surname><given-names>JA</given-names></name></person-group> (<year>2016</year>) Aquatic Insects from the Caatinga: Checklists and diversity assessments of Ubajara (Ceará State) and Sete Cidades (Piauí State) National Parks, Northeastern Brazil. Biodiversity Data Journal 4: e8354. <ext-link xlink:href="10.3897/BDJ.4.e8354" ext-link-type="doi" xlink:type="simple">https://doi.org/10.3897/BDJ.4.e8354</ext-link></mixed-citation></ref><ref id="B14"><mixed-citation xmlns:xlink="http://www.w3.org/1999/xlink" xlink:type="simple"><person-group><name name-style="western"><surname>Barbosa</surname><given-names>JF</given-names></name><name name-style="western"><surname>Ribeiro</surname><given-names>JRI</given-names></name><name name-style="western"><surname>Nessimian</surname><given-names>JL</given-names></name></person-group> (<year>2010c</year>) <article-title>A new species of <italic><tp:taxon-name><tp:taxon-name-part taxon-name-part-type="genus">Buenoa</tp:taxon-name-part></tp:taxon-name></italic> Kirkaldy (<tp:taxon-name><tp:taxon-name-part taxon-name-part-type="order">Hemiptera</tp:taxon-name-part></tp:taxon-name>, <tp:taxon-name><tp:taxon-name-part taxon-name-part-type="suborder">Heteroptera</tp:taxon-name-part></tp:taxon-name>, <tp:taxon-name><tp:taxon-name-part taxon-name-part-type="family">Notonectidae</tp:taxon-name-part></tp:taxon-name>) from Rio de Janeiro, Brazil.</article-title><source>Revista Brasileira de Entomologia</source><volume>54</volume>(<issue>4</issue>): <fpage>560</fpage>–<lpage>564</lpage>. <ext-link xlink:href="10.1590/S0085-56262010000400004" ext-link-type="doi" xlink:type="simple">https://doi.org/10.1590/S0085-56262010000400004</ext-link></mixed-citation></ref></ref-list></tp:taxon-treatment>
