# Supplementary material for: ﻿Survey of the Notonectidae (Insecta, Hemiptera, Heteroptera, Nepomorpha) from northeastern Brazil
Source: Zookeys. 2025 Apr 1;1233:245–88. doi: 10.3897/zookeys.1233.120598 (PMC11979616; doi:10.3897/zookeys.1233.120598)
Supplement: XML Treatment for Buenoa unguis [file zookeys.1233.120598-treatment12.xml]

<!DOCTYPE tp:taxon-treatment
  PUBLIC "-//TaxonX//DTD Taxonomic Treatment Publishing DTD v0 20100105//EN" "tax-treatment-NSO.dtd">
<tp:taxon-treatment xmlns:tp="http://www.plazi.org/taxpub"><tp:treatment-meta><kwd-group><label>Taxon classification</label><kwd>
                <named-content content-type="kingdom">Animalia</named-content>
              </kwd></kwd-group><mixed-citation publication-type="journal"><person-group><name><surname>Jordão</surname><given-names>Rafael</given-names></name><name><surname>Barbosa</surname><given-names>Julianna Freires</given-names></name><name><surname>Moreira</surname><given-names>Felipe Ferraz Figueiredo</given-names></name></person-group><article-title>﻿Survey of the <tp:taxon-name><tp:taxon-name-part taxon-name-part-type="family">Notonectidae</tp:taxon-name-part></tp:taxon-name> (<tp:taxon-name><tp:taxon-name-part taxon-name-part-type="class">Insecta</tp:taxon-name-part></tp:taxon-name>, <tp:taxon-name><tp:taxon-name-part taxon-name-part-type="order">Hemiptera</tp:taxon-name-part></tp:taxon-name>, <tp:taxon-name><tp:taxon-name-part taxon-name-part-type="suborder">Heteroptera</tp:taxon-name-part></tp:taxon-name>, <tp:taxon-name><tp:taxon-name-part taxon-name-part-type="infraorder">Nepomorpha</tp:taxon-name-part></tp:taxon-name>) from northeastern Brazil</article-title><source>Zookeys</source><day>01</day><month>04</month><year>2025</year><volume>1233</volume><fpage>245</fpage><lpage>288</lpage><pub-id pub-id-type="doi">10.3897/zookeys.1233.120598</pub-id></mixed-citation></tp:treatment-meta><tp:nomenclature><label>﻿</label><tp:taxon-name>
              <object-id xmlns:xlink="http://www.w3.org/1999/xlink" content-type="arpha" xlink:type="simple">8C03B9AC-F6C2-5C56-9B27-E17206FDBB57</object-id>
              <tp:taxon-name-part taxon-name-part-type="genus" reg="Buenoa">Buenoa</tp:taxon-name-part>
              <tp:taxon-name-part taxon-name-part-type="species" reg="unguis">unguis</tp:taxon-name-part>
            </tp:taxon-name><tp:taxon-authority>Truxal, 1953</tp:taxon-authority><xref ref-type="fig" rid="F20">Fig. 10L</xref><tp:nomenclature-citation-list><tp:nomenclature-citation><tp:taxon-name>
                  <tp:taxon-name-part taxon-name-part-type="genus" reg="Buenoa">Buenoa</tp:taxon-name-part>
                  <tp:taxon-name-part taxon-name-part-type="species" reg="unguis">unguis</tp:taxon-name-part>
                </tp:taxon-name><comment>Truxal, 1953: 1476–1479, fig. 78 [original description].</comment></tp:nomenclature-citation></tp:nomenclature-citation-list></tp:nomenclature><tp:treatment-sec sec-type="diagnosis" id="SECID0ENWCI"><title>Diagnosis.</title><p>Medium to large species, male length 5.9–7.1 mm. Synthlipsis narrow, 1/6 to 1/5 of vertex width. Tylus flat-sulcate. Labial prong distinctly shorter than third labial article, originating proximally on article. Fore femur apex narrowed, without stridulatory area. Fore tarsus robust and dilated, with orthogonal-angulated claws.</p></tp:treatment-sec><tp:treatment-sec sec-type="distribution" id="SECID0ESWCI"><title>Distribution.</title><p>Argentina (<xref ref-type="bibr" rid="B87">Truxal 1953</xref>). Bolivia (<xref ref-type="bibr" rid="B87">Truxal 1953</xref>). Brazil: <abbrev xmlns:xlink="http://www.w3.org/1999/xlink" xlink:title="Alagoas" id="ABBRID0EAXCI" xlink:type="simple">AL</abbrev> [new record], <abbrev xmlns:xlink="http://www.w3.org/1999/xlink" xlink:title="Amazonas" id="ABBRID0EEXCI" xlink:type="simple">AM</abbrev> (<xref ref-type="bibr" rid="B76">Rico et al. 2010</xref>; <xref ref-type="bibr" rid="B9">Barbosa and Nessimian 2013a</xref>), <abbrev xmlns:xlink="http://www.w3.org/1999/xlink" xlink:title="Ceará" id="ABBRID0EQXCI" xlink:type="simple">CE</abbrev> (<xref ref-type="bibr" rid="B87">Truxal 1953</xref>; <xref ref-type="bibr" rid="B14">Barbosa et al. 2010c</xref>; this work), <abbrev xmlns:xlink="http://www.w3.org/1999/xlink" xlink:title="Minas Gerais" id="ABBRID0E3XCI" xlink:type="simple">MG</abbrev> (<xref ref-type="bibr" rid="B87">Truxal 1953</xref>; <xref ref-type="bibr" rid="B61">Nieser and Melo 1997</xref>; <xref ref-type="bibr" rid="B51">Melo and Nieser 2004</xref>; <xref ref-type="bibr" rid="B14">Barbosa et al. 2010c</xref>), <abbrev xmlns:xlink="http://www.w3.org/1999/xlink" xlink:title="Pará" id="ABBRID0EQYCI" xlink:type="simple">PA</abbrev> (<xref ref-type="bibr" rid="B87">Truxal 1953</xref>; <xref ref-type="bibr" rid="B1">Andrade 1992</xref>; <xref ref-type="bibr" rid="B9">Barbosa and Nessimian 2013a</xref>), <abbrev xmlns:xlink="http://www.w3.org/1999/xlink" xlink:title="Paraíba" id="ABBRID0EAZCI" xlink:type="simple">PB</abbrev> (<xref ref-type="bibr" rid="B87">Truxal 1953</xref>), <abbrev xmlns:xlink="http://www.w3.org/1999/xlink" xlink:title="Pernambuco" id="ABBRID0EIZCI" xlink:type="simple">PE</abbrev> (<xref ref-type="bibr" rid="B87">Truxal 1953</xref>; this work), <abbrev xmlns:xlink="http://www.w3.org/1999/xlink" xlink:title="Piauí" id="ABBRID0EQZCI" xlink:type="simple">PI</abbrev> (<xref ref-type="bibr" rid="B85">Takiya et al. 2016</xref>; this work), <abbrev xmlns:xlink="http://www.w3.org/1999/xlink" xlink:title="Rio de Janeiro" id="ABBRID0EYZCI" xlink:type="simple">RJ</abbrev> (<xref ref-type="bibr" rid="B87">Truxal 1953</xref>; <xref ref-type="bibr" rid="B14">Barbosa et al. 2010c</xref>), <abbrev xmlns:xlink="http://www.w3.org/1999/xlink" xlink:title="Rio Grande do Norte" id="ABBRID0EE1CI" xlink:type="simple">RN</abbrev> (<xref ref-type="bibr" rid="B87">Truxal 1953</xref>), <abbrev xmlns:xlink="http://www.w3.org/1999/xlink" xlink:title="Sergipe" id="ABBRID0EM1CI" xlink:type="simple">SE</abbrev> [new record], <abbrev xmlns:xlink="http://www.w3.org/1999/xlink" xlink:title="São Paulo" id="ABBRID0EQ1CI" xlink:type="simple">SP</abbrev> (<xref ref-type="bibr" rid="B20">Castanhole et al. 2013</xref>; <xref ref-type="bibr" rid="B70">Pereira et al. 2015a</xref>), <abbrev xmlns:xlink="http://www.w3.org/1999/xlink" xlink:title="Tocantins" id="ABBRID0E31CI" xlink:type="simple">TO</abbrev> (<xref ref-type="bibr" rid="B88">Truxal 1957</xref>). Paraguay (<xref ref-type="bibr" rid="B87">Truxal 1953</xref>). Peru (<xref ref-type="bibr" rid="B87">Truxal 1953</xref>). Venezuela (<xref ref-type="bibr" rid="B34">Herrera 2005</xref>).</p></tp:treatment-sec><tp:treatment-sec sec-type="material" id="SECID0EQ2CI"><title>Material examined.</title><p>Brazil, !<abbrev xmlns:xlink="http://www.w3.org/1999/xlink" xlink:title="Alagoas" id="ABBRID0EW2CI" xlink:type="simple">AL</abbrev>, 2018: 2 ♂, 2 ♀: Piaçabuçu municipality, <abbrev xmlns:xlink="http://www.w3.org/1999/xlink" xlink:title="Área de Proteção Ambiental de Piaçabuçu" id="ABBRID0E12CI" xlink:type="simple">APAP</abbrev>, APAP4 station, 02.V.2018. <named-content xmlns:xlink="http://www.w3.org/1999/xlink" content-type="dwc:verbatimCoordinates" xlink:type="simple"><named-content content-type="geo-json" specific-use="{&#34;type&#34;:&#34;Point&#34;,&#34;coordinates&#34;:[-36.350600,-10.325200]}" id="NCID0EB3CI" xlink:type="simple">-10.3252, -36.3506</named-content></named-content>. C.F.B. Floriano, J.M.S. Rodrigues &amp; O.M. Magalhães cols., <abbrev xmlns:xlink="http://www.w3.org/1999/xlink" xlink:title="Coleção Entomológica do Instituto Oswaldo Cruz" id="ABBRID0EG3CI" xlink:type="simple">CEIOC</abbrev> 81687. Same state, 2019: 4 ♂: same data, except: Marimbondo municipality, Flexeiras, açude, ALSE11 station, 122 m, <named-content xmlns:xlink="http://www.w3.org/1999/xlink" content-type="dwc:verbatimCoordinates" xlink:type="simple"><named-content content-type="geo-json" specific-use="{&#34;type&#34;:&#34;Point&#34;,&#34;coordinates&#34;:[-36.234000,-9.507400]}" id="NCID0EN3CI" xlink:type="simple">-9.5074, -36.2340</named-content></named-content>. J.M.S. Rodrigues, W. Souza &amp; F.F.F. Moreira col., <abbrev xmlns:xlink="http://www.w3.org/1999/xlink" xlink:title="Coleção Entomológica do Instituto Oswaldo Cruz" id="ABBRID0ES3CI" xlink:type="simple">CEIOC</abbrev> 82047. <abbrev xmlns:xlink="http://www.w3.org/1999/xlink" xlink:title="Ceará" id="ABBRID0EW3CI" xlink:type="simple">CE</abbrev>, 2019: 3 ♂: Aiuaba municipality, <abbrev xmlns:xlink="http://www.w3.org/1999/xlink" xlink:title="Estação Ecológica de Aiuaba" id="ABBRID0E13CI" xlink:type="simple">EEA</abbrev>, Sítio do Martins, casa da gameleira, Água 1 station, 532 m, 09.IV.2019. <named-content xmlns:xlink="http://www.w3.org/1999/xlink" content-type="dwc:verbatimCoordinates" xlink:type="simple"><named-content content-type="geo-json" specific-use="{&#34;type&#34;:&#34;Point&#34;,&#34;coordinates&#34;:[-40.290800,-6.699200]}" id="NCID0EB4CI" xlink:type="simple">-6.6992, -40.2908</named-content></named-content>. J.M.S. Rodrigues col., <abbrev xmlns:xlink="http://www.w3.org/1999/xlink" xlink:title="Coleção Entomológica do Instituto Oswaldo Cruz" id="ABBRID0EG4CI" xlink:type="simple">CEIOC</abbrev> 81945; 1 ♂: same data, except: Sítio Volta de Cima, Sede do ICMBIO, poço, Água 6 station, 455 m, 10.IV.2019. <named-content xmlns:xlink="http://www.w3.org/1999/xlink" content-type="dwc:verbatimCoordinates" xlink:type="simple"><named-content content-type="geo-json" specific-use="{&#34;type&#34;:&#34;Point&#34;,&#34;coordinates&#34;:[-40.124800,-6.601900]}" id="NCID0EN4CI" xlink:type="simple">-6.6019, -40.1248</named-content></named-content>, <abbrev xmlns:xlink="http://www.w3.org/1999/xlink" xlink:title="Coleção Entomológica do Instituto Oswaldo Cruz" id="ABBRID0ES4CI" xlink:type="simple">CEIOC</abbrev> 82010; 9 ♂, 5 ♀: same data, except: Vaginha da Gameleira, açude, Água 9 station, 510 m, 12.IV.2019, <named-content xmlns:xlink="http://www.w3.org/1999/xlink" content-type="dwc:verbatimCoordinates" xlink:type="simple"><named-content content-type="geo-json" specific-use="{&#34;type&#34;:&#34;Point&#34;,&#34;coordinates&#34;:[-40.262500,-6.686600]}" id="NCID0EZ4CI" xlink:type="simple">-6.6866, -40.2625</named-content></named-content>, <abbrev xmlns:xlink="http://www.w3.org/1999/xlink" xlink:title="Coleção Entomológica do Instituto Oswaldo Cruz" id="ABBRID0E54CI" xlink:type="simple">CEIOC</abbrev> 81953; 1 ♂: same data, except: açude do Letreiro, Água 12 station, 475 m, 13.IV.2019. <named-content xmlns:xlink="http://www.w3.org/1999/xlink" content-type="dwc:verbatimCoordinates" xlink:type="simple"><named-content content-type="geo-json" specific-use="{&#34;type&#34;:&#34;Point&#34;,&#34;coordinates&#34;:[-40.154500,-6.616300]}" id="NCID0EF5CI" xlink:type="simple">-6.6163, -40.1545</named-content></named-content>, <abbrev xmlns:xlink="http://www.w3.org/1999/xlink" xlink:title="Coleção Zoológica do Maranhão" id="ABBRID0EK5CI" xlink:type="simple">CZMA</abbrev>; 1 ♂, 2 ♀: same data, except: Sítio Volta de Baixo, Terra 12 station, light trap, 441 m, 14.IV.2019. <named-content xmlns:xlink="http://www.w3.org/1999/xlink" content-type="dwc:verbatimCoordinates" xlink:type="simple"><named-content content-type="geo-json" specific-use="{&#34;type&#34;:&#34;Point&#34;,&#34;coordinates&#34;:[-40.133600,-6.625400]}" id="NCID0ER5CI" xlink:type="simple">-6.6254, -40.1336</named-content></named-content>, <abbrev xmlns:xlink="http://www.w3.org/1999/xlink" xlink:title="Coleção Entomológica do Instituto Oswaldo Cruz" id="ABBRID0EW5CI" xlink:type="simple">CEIOC</abbrev> 81950. Same state, 2021: 1 ♂, 7 ♀: same data, except: Sítio Jatobá, açude, Água 1 station, 571 m, 06.VI.2021. <named-content xmlns:xlink="http://www.w3.org/1999/xlink" content-type="dwc:verbatimCoordinates" xlink:type="simple"><named-content content-type="geo-json" specific-use="{&#34;type&#34;:&#34;Point&#34;,&#34;coordinates&#34;:[-40.242400,-6.735100]}" id="NCID0E45CI" xlink:type="simple">-6.7351, -40.2424</named-content></named-content>. J.M.S. Rodrigues col., <abbrev xmlns:xlink="http://www.w3.org/1999/xlink" xlink:title="Coleção Zoológica do Maranhão" id="ABBRID0EC6CI" xlink:type="simple">CZMA</abbrev>; 1 ♂, 7 ♀: same data, except: Sítio Volta de Cima, lago, Água 4 station, 434 m, 05.VI.2021. <named-content xmlns:xlink="http://www.w3.org/1999/xlink" content-type="dwc:verbatimCoordinates" xlink:type="simple"><named-content content-type="geo-json" specific-use="{&#34;type&#34;:&#34;Point&#34;,&#34;coordinates&#34;:[-40.124600,-6.601900]}" id="NCID0EJ6CI" xlink:type="simple">-6.6019, -40.1246</named-content></named-content>, <abbrev xmlns:xlink="http://www.w3.org/1999/xlink" xlink:title="Coleção Zoológica do Maranhão" id="ABBRID0EO6CI" xlink:type="simple">CZMA</abbrev>; 10 ♂, 4 ♀: same data, except: brejo, Água 6 station, 570 m, <named-content xmlns:xlink="http://www.w3.org/1999/xlink" content-type="dwc:verbatimCoordinates" xlink:type="simple"><named-content content-type="geo-json" specific-use="{&#34;type&#34;:&#34;Point&#34;,&#34;coordinates&#34;:[-40.222900,-6.726300]}" id="NCID0EV6CI" xlink:type="simple">-6.7263, -40.2229</named-content></named-content>. J.M.S. Rodrigues &amp; F.F.F Moreira cols., <abbrev xmlns:xlink="http://www.w3.org/1999/xlink" xlink:title="Coleção Entomológica do Instituto Oswaldo Cruz" id="ABBRID0E16CI" xlink:type="simple">CEIOC</abbrev> 81954; 8 ♂, 12 ♀: same data, except: braço de rio, açude, Água 11 station, 513 m, 07.VI.2021. <named-content xmlns:xlink="http://www.w3.org/1999/xlink" content-type="dwc:verbatimCoordinates" xlink:type="simple"><named-content content-type="geo-json" specific-use="{&#34;type&#34;:&#34;Point&#34;,&#34;coordinates&#34;:[-40.191700,-6.699700]}" id="NCID0EBADI" xlink:type="simple">-6.6997, -40.1917</named-content></named-content>, <abbrev xmlns:xlink="http://www.w3.org/1999/xlink" xlink:title="Coleção Entomológica do Instituto Oswaldo Cruz" id="ABBRID0EGADI" xlink:type="simple">CEIOC</abbrev> 81952; 2 ♂, 1 ♀: same data, except: brejo, Água 12 station, 584 m, <named-content xmlns:xlink="http://www.w3.org/1999/xlink" content-type="dwc:verbatimCoordinates" xlink:type="simple"><named-content content-type="geo-json" specific-use="{&#34;type&#34;:&#34;Point&#34;,&#34;coordinates&#34;:[-40.247500,-6.738400]}" id="NCID0ENADI" xlink:type="simple">-6.7384, -40.2475</named-content></named-content>, <abbrev xmlns:xlink="http://www.w3.org/1999/xlink" xlink:title="Coleção Zoológica do Maranhão" id="ABBRID0ESADI" xlink:type="simple">CZMA</abbrev>; 1 ♂: same data, except: estrada, Terra 3 station, light trap, 505 m, <named-content xmlns:xlink="http://www.w3.org/1999/xlink" content-type="dwc:verbatimCoordinates" xlink:type="simple"><named-content content-type="geo-json" specific-use="{&#34;type&#34;:&#34;Point&#34;,&#34;coordinates&#34;:[-40.281900,-6.697400]}" id="NCID0EZADI" xlink:type="simple">-6.6974, -40.2819</named-content></named-content>. C.C. Gonçalves col., <abbrev xmlns:xlink="http://www.w3.org/1999/xlink" xlink:title="Coleção Zoológica do Maranhão" id="ABBRID0E5ADI" xlink:type="simple">CZMA</abbrev>; 1 ♂: same data, except: estrada, Terra 5 station, light trap, 493 m, 03.VI.2021. <named-content xmlns:xlink="http://www.w3.org/1999/xlink" content-type="dwc:verbatimCoordinates" xlink:type="simple"><named-content content-type="geo-json" specific-use="{&#34;type&#34;:&#34;Point&#34;,&#34;coordinates&#34;:[-40.191900,-6.700300]}" id="NCID0EFBDI" xlink:type="simple">-6.7003, -40.1919</named-content></named-content>. J.M.S. Rodrigues col., <abbrev xmlns:xlink="http://www.w3.org/1999/xlink" xlink:title="Coleção Zoológica do Maranhão" id="ABBRID0EKBDI" xlink:type="simple">CZMA</abbrev>; 2 ♂, 4 ♀: same data, except: estrada prox. ao riacho, Terra 16 station, light trap, 498 m, 06.VI.2021. <named-content xmlns:xlink="http://www.w3.org/1999/xlink" content-type="dwc:verbatimCoordinates" xlink:type="simple"><named-content content-type="geo-json" specific-use="{&#34;type&#34;:&#34;Point&#34;,&#34;coordinates&#34;:[-40.268300,-6.687100]}" id="NCID0ERBDI" xlink:type="simple">-6.6871, -40.2683</named-content></named-content>, <abbrev xmlns:xlink="http://www.w3.org/1999/xlink" xlink:title="Coleção Entomológica do Instituto Oswaldo Cruz" id="ABBRID0EWBDI" xlink:type="simple">CEIOC</abbrev> 81951. <abbrev xmlns:xlink="http://www.w3.org/1999/xlink" xlink:title="Pernambuco" id="ABBRID0E1BDI" xlink:type="simple">PE</abbrev>, 2019: 3 ♂: Buíque municipality, <abbrev xmlns:xlink="http://www.w3.org/1999/xlink" xlink:title="Parque Nacional do Catimbau" id="ABBRID0E5BDI" xlink:type="simple">PNCA</abbrev>, riacho salgado do início da trilha para o Sítio arqueológico Alcobaça, poças temporárias, Água 6 station, 670 m, 15.III.2019. <named-content xmlns:xlink="http://www.w3.org/1999/xlink" content-type="dwc:verbatimCoordinates" xlink:type="simple"><named-content content-type="geo-json" specific-use="{&#34;type&#34;:&#34;Point&#34;,&#34;coordinates&#34;:[-37.193800,-8.526100]}" id="NCID0EFCDI" xlink:type="simple">-8.5261, -37.1938</named-content></named-content>. H. Rodrigues &amp; J.M.S. Rodrigues cols., <abbrev xmlns:xlink="http://www.w3.org/1999/xlink" xlink:title="Coleção Entomológica do Instituto Oswaldo Cruz" id="ABBRID0EKCDI" xlink:type="simple">CEIOC</abbrev> 82062; 1 ♂, 4 ♀: same data, except: Tupanatinga municipality, brejo, perto da sede, poça temporária, Fazenda Brejo de São José, Água 7 station, 699 m, 16.III.2019. <named-content xmlns:xlink="http://www.w3.org/1999/xlink" content-type="dwc:verbatimCoordinates" xlink:type="simple"><named-content content-type="geo-json" specific-use="{&#34;type&#34;:&#34;Point&#34;,&#34;coordinates&#34;:[-37.220000,-8.537200]}" id="NCID0ERCDI" xlink:type="simple">-8.5372, -37.2200</named-content></named-content>, <abbrev xmlns:xlink="http://www.w3.org/1999/xlink" xlink:title="Coleção Zoológica do Maranhão" id="ABBRID0EWCDI" xlink:type="simple">CZMA</abbrev>; 3 ♂: same data, except: riacho temporário, Fazenda Juá, Água 12 station, 548 m, 17.III.2019. <named-content xmlns:xlink="http://www.w3.org/1999/xlink" content-type="dwc:verbatimCoordinates" xlink:type="simple"><named-content content-type="geo-json" specific-use="{&#34;type&#34;:&#34;Point&#34;,&#34;coordinates&#34;:[-37.346700,-8.435000]}" id="NCID0E4CDI" xlink:type="simple">-8.4350, -37.3467</named-content></named-content>, <abbrev xmlns:xlink="http://www.w3.org/1999/xlink" xlink:title="Coleção Entomológica do Instituto Oswaldo Cruz" id="ABBRID0ECDDI" xlink:type="simple">CEIOC</abbrev> 82055; 4 ♂, 2 ♀: same data, except: Igrejinha, Barragem de Valdira, 853 m, Água 16 station, <named-content xmlns:xlink="http://www.w3.org/1999/xlink" content-type="dwc:verbatimCoordinates" xlink:type="simple"><named-content content-type="geo-json" specific-use="{&#34;type&#34;:&#34;Point&#34;,&#34;coordinates&#34;:[-37.246500,-8.490200]}" id="NCID0EJDDI" xlink:type="simple">-8.4902, -37.2465</named-content></named-content>, <abbrev xmlns:xlink="http://www.w3.org/1999/xlink" xlink:title="Coleção Entomológica do Instituto Oswaldo Cruz" id="ABBRID0EODDI" xlink:type="simple">CEIOC</abbrev> 82052; 1 ♂: same data, except: Chapadão, poça temporária, 957 m, Água 18 station, 20.III.2019. <named-content xmlns:xlink="http://www.w3.org/1999/xlink" content-type="dwc:verbatimCoordinates" xlink:type="simple"><named-content content-type="geo-json" specific-use="{&#34;type&#34;:&#34;Point&#34;,&#34;coordinates&#34;:[-37.239400,-8.524400]}" id="NCID0EVDDI" xlink:type="simple">-8.5244, -37.2394</named-content></named-content>, <abbrev xmlns:xlink="http://www.w3.org/1999/xlink" xlink:title="Coleção Zoológica do Maranhão" id="ABBRID0E1DDI" xlink:type="simple">CZMA</abbrev>; 2 ♂: same data, except: J.M.S. Rodrigues col., <abbrev xmlns:xlink="http://www.w3.org/1999/xlink" xlink:title="Coleção Entomológica do Instituto Oswaldo Cruz" id="ABBRID0E5DDI" xlink:type="simple">CEIOC</abbrev> 82061; 2 ♂: same data, except: H. Rodrigues col., <abbrev xmlns:xlink="http://www.w3.org/1999/xlink" xlink:title="Coleção Entomológica do Instituto Oswaldo Cruz" id="ABBRID0ECEDI" xlink:type="simple">CEIOC</abbrev> 82060; 3 ♂, 8 ♀, 1 nymph: same data, except: Fazenda do brejo, Terra 7 station, light trap, 706 m, 16.III.2019. <named-content xmlns:xlink="http://www.w3.org/1999/xlink" content-type="dwc:verbatimCoordinates" xlink:type="simple"><named-content content-type="geo-json" specific-use="{&#34;type&#34;:&#34;Point&#34;,&#34;coordinates&#34;:[-37.224900,-8.519900]}" id="NCID0EJEDI" xlink:type="simple">-8.5199, -37.2249</named-content></named-content>, J.M.S. Rodrigues col., <abbrev xmlns:xlink="http://www.w3.org/1999/xlink" xlink:title="Coleção Entomológica do Instituto Oswaldo Cruz" id="ABBRID0EOEDI" xlink:type="simple">CEIOC</abbrev> 82053; 3 ♂: same data, except: C.C. Gonçalves col., <abbrev xmlns:xlink="http://www.w3.org/1999/xlink" xlink:title="Coleção Entomológica do Instituto Oswaldo Cruz" id="ABBRID0ESEDI" xlink:type="simple">CEIOC</abbrev> 82048; 4 ♂, 6 ♀: same data, except: H. Rodrigues col., <abbrev xmlns:xlink="http://www.w3.org/1999/xlink" xlink:title="Coleção Entomológica do Instituto Oswaldo Cruz" id="ABBRID0EWEDI" xlink:type="simple">CEIOC</abbrev> 82044; 2 ♂, 3 ♀: same data, except: estrada do gado, Terra 14 station, light trap, 663 m, 19.III.2019. <named-content xmlns:xlink="http://www.w3.org/1999/xlink" content-type="dwc:verbatimCoordinates" xlink:type="simple"><named-content content-type="geo-json" specific-use="{&#34;type&#34;:&#34;Point&#34;,&#34;coordinates&#34;:[-37.340400,-8.486600]}" id="NCID0E4EDI" xlink:type="simple">-8.4866, -37.3404</named-content></named-content>. H. Rodrigues col., <abbrev xmlns:xlink="http://www.w3.org/1999/xlink" xlink:title="Coleção Zoológica do Maranhão" id="ABBRID0ECFDI" xlink:type="simple">CZMA</abbrev>; 14 ♂, 32 ♀: same data, except: J.M.S. Rodrigues col., <abbrev xmlns:xlink="http://www.w3.org/1999/xlink" xlink:title="Coleção Entomológica do Instituto Oswaldo Cruz" id="ABBRID0EGFDI" xlink:type="simple">CEIOC</abbrev> 82056; 2 ♂: same data, except: Fazenda Laranjeiras, Terra 18 station, light trap, 610 m, 20.III.2019. <named-content xmlns:xlink="http://www.w3.org/1999/xlink" content-type="dwc:verbatimCoordinates" xlink:type="simple"><named-content content-type="geo-json" specific-use="{&#34;type&#34;:&#34;Point&#34;,&#34;coordinates&#34;:[-37.239400,-8.524400]}" id="NCID0ENFDI" xlink:type="simple">-8.5244, -37.2394</named-content></named-content>, <abbrev xmlns:xlink="http://www.w3.org/1999/xlink" xlink:title="Coleção Entomológica do Instituto Oswaldo Cruz" id="ABBRID0ESFDI" xlink:type="simple">CEIOC</abbrev> 82051. Same state, 2021: 2 ♂, 1 ♀: same data, except: Tupanatinga municipality, Barro branco, Comunidade Muquém, açudes, Água 1 station, 824 m, 10.III.2021. <named-content xmlns:xlink="http://www.w3.org/1999/xlink" content-type="dwc:verbatimCoordinates" xlink:type="simple"><named-content content-type="geo-json" specific-use="{&#34;type&#34;:&#34;Point&#34;,&#34;coordinates&#34;:[-37.311300,-8.500100]}" id="NCID0EZFDI" xlink:type="simple">-8.5001, -37.3113</named-content></named-content>. J.M.S. Rodrigues &amp; R. Jordão cols., <abbrev xmlns:xlink="http://www.w3.org/1999/xlink" xlink:title="Coleção Entomológica do Instituto Oswaldo Cruz" id="ABBRID0E5FDI" xlink:type="simple">CEIOC</abbrev> 81947; 2 ♂, 3 ♀: same data, except: poça ao lado da estrada, Água 2 station, 904 m, <named-content xmlns:xlink="http://www.w3.org/1999/xlink" content-type="dwc:verbatimCoordinates" xlink:type="simple"><named-content content-type="geo-json" specific-use="{&#34;type&#34;:&#34;Point&#34;,&#34;coordinates&#34;:[-37.285200,-8.498200]}" id="NCID0EFGDI" xlink:type="simple">-8.4982, -37.2852</named-content></named-content>, <abbrev xmlns:xlink="http://www.w3.org/1999/xlink" xlink:title="Coleção Entomológica do Instituto Oswaldo Cruz" id="ABBRID0EKGDI" xlink:type="simple">CEIOC</abbrev> 81948; 1 ♂, 1 ♀: same data, except: Chapadão, açude, Água 3 station, 940 m, 12.III.2021. <named-content xmlns:xlink="http://www.w3.org/1999/xlink" content-type="dwc:verbatimCoordinates" xlink:type="simple"><named-content content-type="geo-json" specific-use="{&#34;type&#34;:&#34;Point&#34;,&#34;coordinates&#34;:[-37.239400,-8.524400]}" id="NCID0ERGDI" xlink:type="simple">-8.5244, -37.2394</named-content></named-content>, <abbrev xmlns:xlink="http://www.w3.org/1999/xlink" xlink:title="Coleção Zoológica do Maranhão" id="ABBRID0EWGDI" xlink:type="simple">CZMA</abbrev>; 2 ♂, 4 nymphs: same data, except: caldeirões em rocha, ao lado de estrada de chão perto da Igrejinha, Água 6 station, 13.III.2021. <named-content xmlns:xlink="http://www.w3.org/1999/xlink" content-type="dwc:verbatimCoordinates" xlink:type="simple"><named-content content-type="geo-json" specific-use="{&#34;type&#34;:&#34;Point&#34;,&#34;coordinates&#34;:[-37.254300,-8.502400]}" id="NCID0E4GDI" xlink:type="simple">-8.5024, -37.2543</named-content></named-content>, <abbrev xmlns:xlink="http://www.w3.org/1999/xlink" xlink:title="Coleção Zoológica do Maranhão" id="ABBRID0ECHDI" xlink:type="simple">CZMA</abbrev>; 1 ♂: same data, except: Serrinha, caldeirões em rocha, Água 7 station, 924 m, <named-content xmlns:xlink="http://www.w3.org/1999/xlink" content-type="dwc:verbatimCoordinates" xlink:type="simple"><named-content content-type="geo-json" specific-use="{&#34;type&#34;:&#34;Point&#34;,&#34;coordinates&#34;:[-37.233700,-8.518800]}" id="NCID0EJHDI" xlink:type="simple">-8.5188, -37.2337</named-content></named-content>, <abbrev xmlns:xlink="http://www.w3.org/1999/xlink" xlink:title="Coleção Zoológica do Maranhão" id="ABBRID0EOHDI" xlink:type="simple">CZMA</abbrev>; 5 ♂, 4 ♀: same data, except: Buíque municipality, Serra do Catimbau, açudes, Água 9 station, 976 m, 14.III.2021. <named-content xmlns:xlink="http://www.w3.org/1999/xlink" content-type="dwc:verbatimCoordinates" xlink:type="simple"><named-content content-type="geo-json" specific-use="{&#34;type&#34;:&#34;Point&#34;,&#34;coordinates&#34;:[-37.214700,-8.579100]}" id="NCID0EVHDI" xlink:type="simple">-8.5791, -37.2147</named-content></named-content>, <abbrev xmlns:xlink="http://www.w3.org/1999/xlink" xlink:title="Coleção Entomológica do Instituto Oswaldo Cruz" id="ABBRID0E1HDI" xlink:type="simple">CEIOC</abbrev> 81949; 3 ♂, 3 ♀: same data, except: Fazenda Brejo São José, brejo, bebedouro de cabras, Água 13 station, 673 m, 16.III.2021. <named-content xmlns:xlink="http://www.w3.org/1999/xlink" content-type="dwc:verbatimCoordinates" xlink:type="simple"><named-content content-type="geo-json" specific-use="{&#34;type&#34;:&#34;Point&#34;,&#34;coordinates&#34;:[-37.196800,-8.524700]}" id="NCID0EBIDI" xlink:type="simple">-8.5247, -37.1968</named-content></named-content>, <abbrev xmlns:xlink="http://www.w3.org/1999/xlink" xlink:title="Coleção Zoológica do Maranhão" id="ABBRID0EGIDI" xlink:type="simple">CZMA</abbrev>. <abbrev xmlns:xlink="http://www.w3.org/1999/xlink" xlink:title="Piauí" id="ABBRID0EKIDI" xlink:type="simple">PI</abbrev>, 2018: 3 ♂: <abbrev xmlns:xlink="http://www.w3.org/1999/xlink" xlink:title="Parque Nacional da Serra das Confusões" id="ABBRID0EOIDI" xlink:type="simple">PNSC</abbrev>, açude, Água 6 station, 512 m, 11.XII.2018. <named-content xmlns:xlink="http://www.w3.org/1999/xlink" content-type="dwc:verbatimCoordinates" xlink:type="simple"><named-content content-type="geo-json" specific-use="{&#34;type&#34;:&#34;Point&#34;,&#34;coordinates&#34;:[-43.498444,-9.213083]}" id="NCID0EVIDI" xlink:type="simple">-9.213083, -43.498444</named-content></named-content>, <abbrev xmlns:xlink="http://www.w3.org/1999/xlink" xlink:title="Coleção Entomológica do Instituto Oswaldo Cruz" id="ABBRID0E1IDI" xlink:type="simple">CEIOC</abbrev> 82063; 5 ♂, 7 nymphs: same data, except: Guaribas municipality, açude, Água 10 station, 640 m, 14.XII.2018. <named-content xmlns:xlink="http://www.w3.org/1999/xlink" content-type="dwc:verbatimCoordinates" xlink:type="simple"><named-content content-type="geo-json" specific-use="{&#34;type&#34;:&#34;Point&#34;,&#34;coordinates&#34;:[-43.754583,-9.364889]}" id="NCID0EBJDI" xlink:type="simple">-9.364889, -43.754583</named-content></named-content>, <abbrev xmlns:xlink="http://www.w3.org/1999/xlink" xlink:title="Coleção Entomológica do Instituto Oswaldo Cruz" id="ABBRID0EGJDI" xlink:type="simple">CEIOC</abbrev> 82049; 1 ♂, 2 ♀: same data, except: Caracol municipality, açude, Água 12 station, 498 m, 14.XII.2018. 9.2109, -43.5201, <abbrev xmlns:xlink="http://www.w3.org/1999/xlink" xlink:title="Coleção Entomológica do Instituto Oswaldo Cruz" id="ABBRID0EKJDI" xlink:type="simple">CEIOC</abbrev> 82050; 1 ♂, 1 ♀: Caracol municipality, <abbrev xmlns:xlink="http://www.w3.org/1999/xlink" xlink:title="Parque Nacional da Serra das Confusões" id="ABBRID0EOJDI" xlink:type="simple">PNSC</abbrev>, entre o mirante “Janela do Sertão” e o cemitério, Terra 2 station, light trap, 566 m, 10.XII.2018. <named-content xmlns:xlink="http://www.w3.org/1999/xlink" content-type="dwc:verbatimCoordinates" xlink:type="simple"><named-content content-type="geo-json" specific-use="{&#34;type&#34;:&#34;Point&#34;,&#34;coordinates&#34;:[-43.490200,-9.218800]}" id="NCID0EVJDI" xlink:type="simple">-9.2188, -43.4902</named-content></named-content>. J.S. Prando col., <abbrev xmlns:xlink="http://www.w3.org/1999/xlink" xlink:title="Coleção Entomológica do Instituto Oswaldo Cruz" id="ABBRID0E1JDI" xlink:type="simple">CEIOC</abbrev> 82046; 16 ♂: Caracol municipality, <abbrev xmlns:xlink="http://www.w3.org/1999/xlink" xlink:title="Parque Nacional da Serra das Confusões" id="ABBRID0E5JDI" xlink:type="simple">PNSC</abbrev>, proximo á estrada, Terra 6 station, light trap, 11.XII.2018. <named-content xmlns:xlink="http://www.w3.org/1999/xlink" content-type="dwc:verbatimCoordinates" xlink:type="simple"><named-content content-type="geo-json" specific-use="{&#34;type&#34;:&#34;Point&#34;,&#34;coordinates&#34;:[-43.498600,-9.213700]}" id="NCID0EFKDI" xlink:type="simple">-9.2137, -43.4986</named-content></named-content>. J.M.S. Rodrigues &amp; O.M. Magalhães cols., <abbrev xmlns:xlink="http://www.w3.org/1999/xlink" xlink:title="Coleção Entomológica do Instituto Oswaldo Cruz" id="ABBRID0EKKDI" xlink:type="simple">CEIOC</abbrev> 82059; 1 ♂, 2 ♀: same data, except: J.S. Prando col., <abbrev xmlns:xlink="http://www.w3.org/1999/xlink" xlink:title="Coleção Zoológica do Maranhão" id="ABBRID0EOKDI" xlink:type="simple">CZMA</abbrev>; 57 ♂, 110 ♀: same data, except: C.C. Gonçalves col., <abbrev xmlns:xlink="http://www.w3.org/1999/xlink" xlink:title="Coleção Entomológica do Instituto Oswaldo Cruz" id="ABBRID0ESKDI" xlink:type="simple">CEIOC</abbrev> 82045; 23 ♂: same data, except: próximo a estrada, Terra 8 station, light trap, 12.XII.2018. <named-content xmlns:xlink="http://www.w3.org/1999/xlink" content-type="dwc:verbatimCoordinates" xlink:type="simple"><named-content content-type="geo-json" specific-use="{&#34;type&#34;:&#34;Point&#34;,&#34;coordinates&#34;:[-43.503600,-9.214900]}" id="NCID0EZKDI" xlink:type="simple">-9.2149, -43.5036</named-content></named-content>. C.C. Gonçalves col., <abbrev xmlns:xlink="http://www.w3.org/1999/xlink" xlink:title="Coleção Entomológica do Instituto Oswaldo Cruz" id="ABBRID0E5KDI" xlink:type="simple">CEIOC</abbrev> 82058; 4 ♂: same data, except: J.M.S Rodrigues col., <abbrev xmlns:xlink="http://www.w3.org/1999/xlink" xlink:title="Coleção Zoológica do Maranhão" id="ABBRID0ECLDI" xlink:type="simple">CZMA</abbrev>; 1 ♂: same data, except: Jurema municipality, casa do sucumbido, Sede do Parque, Terra 11 station, 562 m, 13.XII.2018. <named-content xmlns:xlink="http://www.w3.org/1999/xlink" content-type="dwc:verbatimCoordinates" xlink:type="simple"><named-content content-type="geo-json" specific-use="{&#34;type&#34;:&#34;Point&#34;,&#34;coordinates&#34;:[-43.181700,-8.859700]}" id="NCID0EJLDI" xlink:type="simple">-8.8597, -43.1817</named-content></named-content>, <abbrev xmlns:xlink="http://www.w3.org/1999/xlink" xlink:title="Coleção Entomológica do Instituto Oswaldo Cruz" id="ABBRID0EOLDI" xlink:type="simple">CEIOC</abbrev> 82054; 1 ♂, 1 ♀: same data, except: ao lado da estrada, em rio seco, Terra 15 station, light trap, 15.II.2018. <named-content xmlns:xlink="http://www.w3.org/1999/xlink" content-type="dwc:verbatimCoordinates" xlink:type="simple"><named-content content-type="geo-json" specific-use="{&#34;type&#34;:&#34;Point&#34;,&#34;coordinates&#34;:[-43.500000,-9.213700]}" id="NCID0EVLDI" xlink:type="simple">-9.2137, -43.5000</named-content></named-content>. J.M.S. Rodrigues &amp; O.M. Magalhães cols., <abbrev xmlns:xlink="http://www.w3.org/1999/xlink" xlink:title="Coleção Zoológica do Maranhão" id="ABBRID0E1LDI" xlink:type="simple">CZMA</abbrev>. same state, 2020: 1 ♂, 1 ♀: Guaribas municipality, <abbrev xmlns:xlink="http://www.w3.org/1999/xlink" xlink:title="Parque Nacional da Serra das Confusões" id="ABBRID0E5LDI" xlink:type="simple">PNSC</abbrev>, poças na estrada para Santa Luz, Água 5 station, 685 m, 14.II.2020. <named-content xmlns:xlink="http://www.w3.org/1999/xlink" content-type="dwc:verbatimCoordinates" xlink:type="simple"><named-content content-type="geo-json" specific-use="{&#34;type&#34;:&#34;Point&#34;,&#34;coordinates&#34;:[-43.791400,-9.376000]}" id="NCID0EFMDI" xlink:type="simple">-9.376, -43.7914</named-content></named-content>. J.M.S. Rodrigues &amp; I.R.S. Cordeiro cols., <abbrev xmlns:xlink="http://www.w3.org/1999/xlink" xlink:title="Coleção Zoológica do Maranhão" id="ABBRID0EKMDI" xlink:type="simple">CZMA</abbrev>; 2 ♂: same data, except: Jurema municipality, Sucumbido, caldeirões, Água 7 station, 549 m, 15.II.2020. <named-content xmlns:xlink="http://www.w3.org/1999/xlink" content-type="dwc:verbatimCoordinates" xlink:type="simple"><named-content content-type="geo-json" specific-use="{&#34;type&#34;:&#34;Point&#34;,&#34;coordinates&#34;:[-43.165800,-8.879200]}" id="NCID0ERMDI" xlink:type="simple">-8.8792, -43.1658</named-content></named-content>, <abbrev xmlns:xlink="http://www.w3.org/1999/xlink" xlink:title="Coleção Entomológica do Instituto Oswaldo Cruz" id="ABBRID0EWMDI" xlink:type="simple">CEIOC</abbrev> 82009; 3 ♂, 4 ♀: same data, except: área alagada perto da estrada, Água 8 station, 562 m, <named-content xmlns:xlink="http://www.w3.org/1999/xlink" content-type="dwc:verbatimCoordinates" xlink:type="simple"><named-content content-type="geo-json" specific-use="{&#34;type&#34;:&#34;Point&#34;,&#34;coordinates&#34;:[-43.177100,-8.871900]}" id="NCID0E4MDI" xlink:type="simple">-8.8719, -43.1771</named-content></named-content>, <abbrev xmlns:xlink="http://www.w3.org/1999/xlink" xlink:title="Coleção Entomológica do Instituto Oswaldo Cruz" id="ABBRID0ECNDI" xlink:type="simple">CEIOC</abbrev> 81946; 3 ♂, 16 ♀: same data, except Caracol municipality, povoado Sobrado, alagado em área de pasto, Água 11 station, 499 m, 16.II.2020. <named-content xmlns:xlink="http://www.w3.org/1999/xlink" content-type="dwc:verbatimCoordinates" xlink:type="simple"><named-content content-type="geo-json" specific-use="{&#34;type&#34;:&#34;Point&#34;,&#34;coordinates&#34;:[-43.520200,-9.211100]}" id="NCID0EJNDI" xlink:type="simple">-9.2111, -43.5202</named-content></named-content>, <abbrev xmlns:xlink="http://www.w3.org/1999/xlink" xlink:title="Coleção Zoológica do Maranhão" id="ABBRID0EONDI" xlink:type="simple">CZMA</abbrev>; 2 ♂, 7 ♀: same data, except: Guaribas municipality, Brejão, açude, Água 12 station, 640 m, 18.II.2020. <named-content xmlns:xlink="http://www.w3.org/1999/xlink" content-type="dwc:verbatimCoordinates" xlink:type="simple"><named-content content-type="geo-json" specific-use="{&#34;type&#34;:&#34;Point&#34;,&#34;coordinates&#34;:[-43.754400,-9.365000]}" id="NCID0EVNDI" xlink:type="simple">-9.3650, -43.7544</named-content></named-content>, <abbrev xmlns:xlink="http://www.w3.org/1999/xlink" xlink:title="Coleção Zoológica do Maranhão" id="ABBRID0E1NDI" xlink:type="simple">CZMA</abbrev>; 12 ♂, 18 ♀: same data, except: Bom Jesus municipality, Viana, poças em estrada de terra, Água 13 station, 396 m, <named-content xmlns:xlink="http://www.w3.org/1999/xlink" content-type="dwc:verbatimCoordinates" xlink:type="simple"><named-content content-type="geo-json" specific-use="{&#34;type&#34;:&#34;Point&#34;,&#34;coordinates&#34;:[-43.074300,-9.448400]}" id="NCID0EBODI" xlink:type="simple">-9.4484, -43.0743</named-content></named-content>, <abbrev xmlns:xlink="http://www.w3.org/1999/xlink" xlink:title="Coleção Entomológica do Instituto Oswaldo Cruz" id="ABBRID0EGODI" xlink:type="simple">CEIOC</abbrev> 82008; 1 ♂: same data, except: São Bráz municipality, estrada do Parque, Terra 11 station, light trap, 15.II.2020. <named-content xmlns:xlink="http://www.w3.org/1999/xlink" content-type="dwc:verbatimCoordinates" xlink:type="simple"><named-content content-type="geo-json" specific-use="{&#34;type&#34;:&#34;Point&#34;,&#34;coordinates&#34;:[-43.184700,-8.845100]}" id="NCID0ENODI" xlink:type="simple">-8.8451, -43.1847</named-content></named-content>. J.M.S. Rodrigues col., <abbrev xmlns:xlink="http://www.w3.org/1999/xlink" xlink:title="Coleção Zoológica do Maranhão" id="ABBRID0ESODI" xlink:type="simple">CZMA</abbrev>; 1 ♂, 1 ♀: same data, except: Caracol municipality, estrada do parque, próximo a clareira de gado, Terra 14 station, light trap, 16.II.2020. <named-content xmlns:xlink="http://www.w3.org/1999/xlink" content-type="dwc:verbatimCoordinates" xlink:type="simple"><named-content content-type="geo-json" specific-use="{&#34;type&#34;:&#34;Point&#34;,&#34;coordinates&#34;:[-43.519500,-9.212000]}" id="NCID0EZODI" xlink:type="simple">-9.212, -43.5195</named-content></named-content>. J.S. Prando col., <abbrev xmlns:xlink="http://www.w3.org/1999/xlink" xlink:title="Coleção Zoológica do Maranhão" id="ABBRID0E5ODI" xlink:type="simple">CZMA</abbrev>. !<abbrev xmlns:xlink="http://www.w3.org/1999/xlink" xlink:title="Sergipe" id="ABBRID0ECPDI" xlink:type="simple">SE</abbrev>, 2018: 3 ♂, 20 ♀: Japaratuba municipality, Estrada BR-101, poça, REBIOSI8 station, 03.V.2018. <named-content xmlns:xlink="http://www.w3.org/1999/xlink" content-type="dwc:verbatimCoordinates" xlink:type="simple"><named-content content-type="geo-json" specific-use="{&#34;type&#34;:&#34;Point&#34;,&#34;coordinates&#34;:[-36.969800,-10.547600]}" id="NCID0EJPDI" xlink:type="simple">-10.5476, -36.9698</named-content></named-content>. C.F.B. Floriano, J.M.S. Rodrigues &amp; O.M. Magalhães cols., <abbrev xmlns:xlink="http://www.w3.org/1999/xlink" xlink:title="Coleção Entomológica do Instituto Oswaldo Cruz" id="ABBRID0EOPDI" xlink:type="simple">CEIOC</abbrev> 81623. Same state, 2019: 6 ♂, 13 ♀: Canindé de São Francisco municipality, açude, ALSE22 station, 301 m, 26.V.2019. <named-content xmlns:xlink="http://www.w3.org/1999/xlink" content-type="dwc:verbatimCoordinates" xlink:type="simple"><named-content content-type="geo-json" specific-use="{&#34;type&#34;:&#34;Point&#34;,&#34;coordinates&#34;:[-37.939100,-9.854900]}" id="NCID0EVPDI" xlink:type="simple">-9.8549, -37.9391</named-content></named-content>. J.M.S. Rodrigues, W. Souza &amp; F.F.F. Moreira cols., <abbrev xmlns:xlink="http://www.w3.org/1999/xlink" xlink:title="Coleção Entomológica do Instituto Oswaldo Cruz" id="ABBRID0E1PDI" xlink:type="simple">CEIOC</abbrev> 82057.</p><p>
              <bold>Subfamily <tp:taxon-name><tp:taxon-name-part taxon-name-part-type="subfamily">Notonectinae</tp:taxon-name-part></tp:taxon-name></bold>
            </p><p>
              <bold>Tribe <tp:taxon-name><tp:taxon-name-part taxon-name-part-type="tribe">Notonectini</tp:taxon-name-part></tp:taxon-name></bold>
            </p><p>
              <bold><italic><tp:taxon-name><tp:taxon-name-part taxon-name-part-type="genus" reg="Notonecta">Notonecta</tp:taxon-name-part></tp:taxon-name></italic> Linnaeus, 1758</bold>
            </p></tp:treatment-sec><tp:treatment-sec><!--Section generated to contain objects referenced in tp:taxon-treatment.--><fig id="F20" position="float" orientation="portrait"><object-id xmlns:xlink="http://www.w3.org/1999/xlink" content-type="doi" xlink:type="simple">10.3897/zookeys.1233.120598.figure10</object-id><object-id xmlns:xlink="http://www.w3.org/1999/xlink" content-type="arpha" xlink:type="simple">8C8876D8-3838-530C-8038-1B6679DE9CA3</object-id><label>Figure 10.</label><caption><p><tp:taxon-name><tp:taxon-name-part taxon-name-part-type="family">Notonectidae</tp:taxon-name-part></tp:taxon-name>, dorsal habitus of species found in this survey, male specimens <bold>A</bold><italic><tp:taxon-name><tp:taxon-name-part taxon-name-part-type="genus" reg="Buenoa">Buenoa</tp:taxon-name-part><tp:taxon-name-part taxon-name-part-type="species" reg="amnigenus">amnigenus</tp:taxon-name-part></tp:taxon-name></italic><bold>B</bold><italic><tp:taxon-name><tp:taxon-name-part taxon-name-part-type="genus" reg="Buenoa">B.</tp:taxon-name-part><tp:taxon-name-part taxon-name-part-type="species" reg="femoralis">femoralis</tp:taxon-name-part></tp:taxon-name></italic><bold>C</bold><italic><tp:taxon-name><tp:taxon-name-part taxon-name-part-type="genus" reg="Buenoa">B.</tp:taxon-name-part><tp:taxon-name-part taxon-name-part-type="species" reg="fuscipennis">fuscipennis</tp:taxon-name-part></tp:taxon-name></italic><bold>D</bold><italic><tp:taxon-name><tp:taxon-name-part taxon-name-part-type="genus" reg="Buenoa">B.</tp:taxon-name-part><tp:taxon-name-part taxon-name-part-type="species" reg="koina">koina</tp:taxon-name-part></tp:taxon-name></italic><bold>E</bold><italic><tp:taxon-name><tp:taxon-name-part taxon-name-part-type="genus" reg="Buenoa">B.</tp:taxon-name-part><tp:taxon-name-part taxon-name-part-type="species" reg="konta">konta</tp:taxon-name-part></tp:taxon-name></italic><bold>F</bold><italic><tp:taxon-name><tp:taxon-name-part taxon-name-part-type="genus" reg="Buenoa">B.</tp:taxon-name-part><tp:taxon-name-part taxon-name-part-type="species" reg="mutabilis">mutabilis</tp:taxon-name-part></tp:taxon-name></italic><bold>G</bold><italic><tp:taxon-name><tp:taxon-name-part taxon-name-part-type="genus" reg="Buenoa">B.</tp:taxon-name-part><tp:taxon-name-part taxon-name-part-type="species" reg="pallipes">pallipes</tp:taxon-name-part></tp:taxon-name></italic><bold>H</bold><italic><tp:taxon-name><tp:taxon-name-part taxon-name-part-type="genus" reg="Buenoa">B.</tp:taxon-name-part><tp:taxon-name-part taxon-name-part-type="species" reg="platycnemis">platycnemis</tp:taxon-name-part></tp:taxon-name></italic><bold>I</bold><italic><tp:taxon-name><tp:taxon-name-part taxon-name-part-type="genus" reg="Buenoa">B.</tp:taxon-name-part><tp:taxon-name-part taxon-name-part-type="species" reg="pseudomutabilis">pseudomutabilis</tp:taxon-name-part></tp:taxon-name></italic><bold>J</bold><italic><tp:taxon-name><tp:taxon-name-part taxon-name-part-type="genus" reg="Buenoa">B.</tp:taxon-name-part><tp:taxon-name-part taxon-name-part-type="species" reg="salutis">salutis</tp:taxon-name-part></tp:taxon-name></italic><bold>K</bold><italic><tp:taxon-name><tp:taxon-name-part taxon-name-part-type="genus" reg="Buenoa">B.</tp:taxon-name-part><tp:taxon-name-part taxon-name-part-type="species" reg="tarsalis">tarsalis</tp:taxon-name-part></tp:taxon-name></italic><bold>L</bold><italic><tp:taxon-name><tp:taxon-name-part taxon-name-part-type="genus" reg="Buenoa">B.</tp:taxon-name-part><tp:taxon-name-part taxon-name-part-type="species" reg="unguis">unguis</tp:taxon-name-part></tp:taxon-name></italic><bold>M</bold><italic><tp:taxon-name><tp:taxon-name-part taxon-name-part-type="genus" reg="Notonecta">Notonecta</tp:taxon-name-part><tp:taxon-name-part taxon-name-part-type="species" reg="disturbata">disturbata</tp:taxon-name-part></tp:taxon-name></italic><bold>N</bold><italic><tp:taxon-name><tp:taxon-name-part taxon-name-part-type="genus" reg="Enitharoides">Enitharoides</tp:taxon-name-part><tp:taxon-name-part taxon-name-part-type="species" reg="brasiliensis">brasiliensis</tp:taxon-name-part></tp:taxon-name></italic><bold>O</bold><italic><tp:taxon-name><tp:taxon-name-part taxon-name-part-type="genus" reg="Enitharoides">E.</tp:taxon-name-part><tp:taxon-name-part taxon-name-part-type="species" reg="tricomerus">tricomerus</tp:taxon-name-part></tp:taxon-name></italic><bold>P, Q</bold><italic><tp:taxon-name><tp:taxon-name-part taxon-name-part-type="genus" reg="Martarega">Martarega</tp:taxon-name-part><tp:taxon-name-part taxon-name-part-type="species" reg="bentoi">bentoi</tp:taxon-name-part></tp:taxon-name></italic><bold>R</bold><italic><tp:taxon-name><tp:taxon-name-part taxon-name-part-type="genus" reg="Martarega">M.</tp:taxon-name-part><tp:taxon-name-part taxon-name-part-type="species" reg="brasiliensis">brasiliensis</tp:taxon-name-part></tp:taxon-name></italic><bold>S</bold><italic><tp:taxon-name><tp:taxon-name-part taxon-name-part-type="genus" reg="Martarega">M.</tp:taxon-name-part><tp:taxon-name-part taxon-name-part-type="species" reg="membranacea">membranacea</tp:taxon-name-part></tp:taxon-name></italic>. <bold>A–D, F–H, J–O, Q–R</bold> are macropterous specimens; <bold>E, I, P, S</bold> are brachypterous specimens. Scale bars: 1 mm, unless otherwise indicated.</p></caption><graphic xmlns:xlink="http://www.w3.org/1999/xlink" xlink:href="zookeys-1233-245_article-120598__-g010.jpg" position="float" orientation="portrait" xlink:type="simple" id="oo_1296433.jpg"><uri content-type="original_file" xlink:type="simple">https://binary.pensoft.net/fig/1296433</uri></graphic></fig></tp:treatment-sec><ref-list><ref id="B87"><mixed-citation xmlns:xlink="http://www.w3.org/1999/xlink" xlink:type="simple"><person-group><name name-style="western"><surname>Truxal</surname><given-names>FS</given-names></name></person-group> (<year>1953</year>) A Revision of the genus <italic><tp:taxon-name><tp:taxon-name-part taxon-name-part-type="genus">Buenoa</tp:taxon-name-part></tp:taxon-name></italic>. The University of Kansas Science Bulletin 35(11): 1353–1523.</mixed-citation></ref><ref id="B76"><mixed-citation xmlns:xlink="http://www.w3.org/1999/xlink" xlink:type="simple"><person-group><name name-style="western"><surname>Rico</surname><given-names>A</given-names></name><name name-style="western"><surname>Geber-Corrêa</surname><given-names>R</given-names></name><name name-style="western"><surname>Campos</surname><given-names>PS</given-names></name><name name-style="western"><surname>Garcia</surname><given-names>MVB</given-names></name><name name-style="western"><surname>Waichman</surname><given-names>AV</given-names></name><name name-style="western"><surname>van den Brink</surname><given-names>PJ</given-names></name></person-group> (<year>2010</year>) <article-title>Effect of Parathion-Methyl on Amazonian Fish and Freshwater Invertebrates: A Comparison of Sensitivity with Temperate Data.</article-title><source>Archives of Environmental Contamination and Toxicology</source><volume>58</volume>(<issue>3</issue>): <fpage>765</fpage>–<lpage>771</lpage>. <ext-link xlink:href="10.1007/s00244-009-9409-5" ext-link-type="doi" xlink:type="simple">https://doi.org/10.1007/s00244-009-9409-5</ext-link></mixed-citation></ref><ref id="B9"><mixed-citation xmlns:xlink="http://www.w3.org/1999/xlink" xlink:type="simple"><person-group><name name-style="western"><surname>Barbosa</surname><given-names>JF</given-names></name><name name-style="western"><surname>Nessimian</surname><given-names>JL</given-names></name></person-group> (<year>2013a</year>) <article-title>The genus <italic><tp:taxon-name><tp:taxon-name-part taxon-name-part-type="genus">Buenoa</tp:taxon-name-part></tp:taxon-name></italic> Kirkaldy, 1904 (<tp:taxon-name><tp:taxon-name-part taxon-name-part-type="order">Hemiptera</tp:taxon-name-part></tp:taxon-name>: <tp:taxon-name><tp:taxon-name-part taxon-name-part-type="suborder">Heteroptera</tp:taxon-name-part></tp:taxon-name>: <tp:taxon-name><tp:taxon-name-part taxon-name-part-type="infraorder">Nepomorpha</tp:taxon-name-part></tp:taxon-name>: <tp:taxon-name><tp:taxon-name-part taxon-name-part-type="family">Notonectidae</tp:taxon-name-part></tp:taxon-name>) in northern Brazil: inventory, new records, and new species.</article-title><source>Zootaxa</source><volume>3694</volume>(<issue>2</issue>): <fpage>101</fpage>–<lpage>130</lpage>. <ext-link xlink:href="10.11646/zootaxa.3694.2.1" ext-link-type="doi" xlink:type="simple">https://doi.org/10.11646/zootaxa.3694.2.1</ext-link></mixed-citation></ref><ref id="B14"><mixed-citation xmlns:xlink="http://www.w3.org/1999/xlink" xlink:type="simple"><person-group><name name-style="western"><surname>Barbosa</surname><given-names>JF</given-names></name><name name-style="western"><surname>Ribeiro</surname><given-names>JRI</given-names></name><name name-style="western"><surname>Nessimian</surname><given-names>JL</given-names></name></person-group> (<year>2010c</year>) <article-title>A new species of <italic><tp:taxon-name><tp:taxon-name-part taxon-name-part-type="genus">Buenoa</tp:taxon-name-part></tp:taxon-name></italic> Kirkaldy (<tp:taxon-name><tp:taxon-name-part taxon-name-part-type="order">Hemiptera</tp:taxon-name-part></tp:taxon-name>, <tp:taxon-name><tp:taxon-name-part taxon-name-part-type="suborder">Heteroptera</tp:taxon-name-part></tp:taxon-name>, <tp:taxon-name><tp:taxon-name-part taxon-name-part-type="family">Notonectidae</tp:taxon-name-part></tp:taxon-name>) from Rio de Janeiro, Brazil.</article-title><source>Revista Brasileira de Entomologia</source><volume>54</volume>(<issue>4</issue>): <fpage>560</fpage>–<lpage>564</lpage>. <ext-link xlink:href="10.1590/S0085-56262010000400004" ext-link-type="doi" xlink:type="simple">https://doi.org/10.1590/S0085-56262010000400004</ext-link></mixed-citation></ref><ref id="B61"><mixed-citation xmlns:xlink="http://www.w3.org/1999/xlink" xlink:type="simple"><person-group><name name-style="western"><surname>Nieser</surname><given-names>N</given-names></name><name name-style="western"><surname>Melo</surname><given-names>AL</given-names></name></person-group> (<year>1997</year>) <source>Os heterópteros aquáticos de Minas Gerais. Guia introdutório com chave de identificação para as espécies de <tp:taxon-name><tp:taxon-name-part taxon-name-part-type="infraorder">Nepomorpha</tp:taxon-name-part></tp:taxon-name> e <tp:taxon-name><tp:taxon-name-part taxon-name-part-type="infraorder">Gerromorpha</tp:taxon-name-part></tp:taxon-name>.</source><publisher-name>Universidade Federal de Minas Gerais</publisher-name>, <publisher-loc>Belo Horizonte, Minas Gerais</publisher-loc>, <size units="page">177 pp</size>.</mixed-citation></ref><ref id="B51"><mixed-citation xmlns:xlink="http://www.w3.org/1999/xlink" xlink:type="simple"><person-group><name name-style="western"><surname>Melo</surname><given-names>AL</given-names></name><name name-style="western"><surname>Nieser</surname><given-names>N</given-names></name></person-group> (<year>2004</year>) <article-title>Faunistical notes on aquatic <tp:taxon-name><tp:taxon-name-part taxon-name-part-type="suborder">Heteroptera</tp:taxon-name-part></tp:taxon-name> of Minas Gerais (Brazil): An annotated list of <tp:taxon-name><tp:taxon-name-part taxon-name-part-type="infraorder">Gerromorpha</tp:taxon-name-part></tp:taxon-name> and <tp:taxon-name><tp:taxon-name-part taxon-name-part-type="infraorder">Nepomorpha</tp:taxon-name-part></tp:taxon-name> collected near Januária, MG.</article-title><source>Lundiana : International Journal of Biodiversity</source><volume>5</volume>(<issue>1</issue>): <fpage>43</fpage>–<lpage>49</lpage>. <ext-link xlink:href="10.35699/2675-5327.2004.21901" ext-link-type="doi" xlink:type="simple">https://doi.org/10.35699/2675-5327.2004.21901</ext-link></mixed-citation></ref><ref id="B1"><mixed-citation xmlns:xlink="http://www.w3.org/1999/xlink" xlink:type="simple"><person-group><name name-style="western"><surname>Andrade</surname><given-names>CFS</given-names></name></person-group> (<year>1992</year>) <article-title>Susceptibilidade de <italic><tp:taxon-name><tp:taxon-name-part taxon-name-part-type="genus">Anopheles</tp:taxon-name-part><tp:taxon-name-part taxon-name-part-type="species">triannulatus</tp:taxon-name-part></tp:taxon-name></italic> (Neiva &amp; Pinto, 1922) e espécies não alvo a larvicidas à base de temephos e de <italic><tp:taxon-name><tp:taxon-name-part taxon-name-part-type="genus">Bacillus</tp:taxon-name-part><tp:taxon-name-part taxon-name-part-type="species">thuringiensis</tp:taxon-name-part></tp:taxon-name></italic> H–14.</article-title><source>Acta Amazonica</source><volume>22</volume>(<issue>4</issue>): <fpage>595</fpage>–<lpage>604</lpage>. <ext-link xlink:href="10.1590/1809-43921992224604" ext-link-type="doi" xlink:type="simple">https://doi.org/10.1590/1809-43921992224604</ext-link></mixed-citation></ref><ref id="B85"><mixed-citation xmlns:xlink="http://www.w3.org/1999/xlink" xlink:type="simple"><person-group><name name-style="western"><surname>Takiya</surname><given-names>DM</given-names></name><name name-style="western"><surname>Santos</surname><given-names>APM</given-names></name><name name-style="western"><surname>Pinto</surname><given-names>AP</given-names></name><name name-style="western"><surname>Henriques-Oliveira</surname><given-names>AL</given-names></name><name name-style="western"><surname>Carvalho</surname><given-names>AL</given-names></name><name name-style="western"><surname>Sampaio</surname><given-names>BHL</given-names></name><name name-style="western"><surname>Clarkson</surname><given-names>B</given-names></name><name name-style="western"><surname>Moreira</surname><given-names>FFF</given-names></name><name name-style="western"><surname>Avelino-Capistrano</surname><given-names>F</given-names></name><name name-style="western"><surname>Gonçalves</surname><given-names>IC</given-names></name><name name-style="western"><surname>Cordeiro</surname><given-names>IRS</given-names></name><name name-style="western"><surname>Câmara</surname><given-names>JT</given-names></name><name name-style="western"><surname>Barbosa</surname><given-names>JF</given-names></name><name name-style="western"><surname>Souza</surname><given-names>WRM</given-names></name><name name-style="western"><surname>Rafael</surname><given-names>JA</given-names></name></person-group> (<year>2016</year>) Aquatic Insects from the Caatinga: Checklists and diversity assessments of Ubajara (Ceará State) and Sete Cidades (Piauí State) National Parks, Northeastern Brazil. Biodiversity Data Journal 4: e8354. <ext-link xlink:href="10.3897/BDJ.4.e8354" ext-link-type="doi" xlink:type="simple">https://doi.org/10.3897/BDJ.4.e8354</ext-link></mixed-citation></ref><ref id="B20"><mixed-citation xmlns:xlink="http://www.w3.org/1999/xlink" xlink:type="simple"><person-group><name name-style="western"><surname>Castanhole</surname><given-names>MMU</given-names></name><name name-style="western"><surname>Marchesin</surname><given-names>SRC</given-names></name><name name-style="western"><surname>Pereira</surname><given-names>LLV</given-names></name><name name-style="western"><surname>Moreira</surname><given-names>FFF</given-names></name><name name-style="western"><surname>Barbosa</surname><given-names>JF</given-names></name><name name-style="western"><surname>Valério</surname><given-names>JR</given-names></name><name name-style="western"><surname>Itoyama</surname><given-names>MM</given-names></name></person-group> (<year>2013</year>) <article-title>The first assess of the haplotypes from COI gene sequences in species of spittlebugs (<tp:taxon-name><tp:taxon-name-part taxon-name-part-type="infraorder">Cicadomorpha</tp:taxon-name-part></tp:taxon-name>: <tp:taxon-name><tp:taxon-name-part taxon-name-part-type="order">Hemiptera</tp:taxon-name-part></tp:taxon-name>) and aquatic true bugs (<tp:taxon-name><tp:taxon-name-part taxon-name-part-type="infraorder">Gerromorpha</tp:taxon-name-part></tp:taxon-name> &amp; <tp:taxon-name><tp:taxon-name-part taxon-name-part-type="infraorder">Nepomorpha</tp:taxon-name-part></tp:taxon-name>: <tp:taxon-name><tp:taxon-name-part taxon-name-part-type="order">Hemiptera</tp:taxon-name-part></tp:taxon-name>) in Brazil.</article-title><source>Genetics and Molecular Research</source><volume>12</volume>(<issue>4</issue>): <fpage>5372</fpage>–<lpage>5381</lpage>. <ext-link xlink:href="10.4238/2013.November.7.12" ext-link-type="doi" xlink:type="simple">https://doi.org/10.4238/2013.November.7.12</ext-link></mixed-citation></ref><ref id="B70"><mixed-citation xmlns:xlink="http://www.w3.org/1999/xlink" xlink:type="simple"><person-group><name name-style="western"><surname>Pereira</surname><given-names>LLV</given-names></name><name name-style="western"><surname>Alevi</surname><given-names>KCC</given-names></name><name name-style="western"><surname>Castanhole</surname><given-names>MMU</given-names></name><name name-style="western"><surname>Moreira</surname><given-names>FFF</given-names></name><name name-style="western"><surname>Barbosa</surname><given-names>JF</given-names></name><name name-style="western"><surname>Itoyama</surname><given-names>MM</given-names></name></person-group> (<year>2015a</year>) <article-title>Cytogenetics Analysis and Testis Morphology of Aquatic Species of the Families <tp:taxon-name><tp:taxon-name-part taxon-name-part-type="family">Belostomatidae</tp:taxon-name-part></tp:taxon-name>, <tp:taxon-name><tp:taxon-name-part taxon-name-part-type="family">Gelastocoridae</tp:taxon-name-part></tp:taxon-name>, <tp:taxon-name><tp:taxon-name-part taxon-name-part-type="family">Gerridae</tp:taxon-name-part></tp:taxon-name>, <tp:taxon-name><tp:taxon-name-part taxon-name-part-type="family">Notonectidae</tp:taxon-name-part></tp:taxon-name>, and <tp:taxon-name><tp:taxon-name-part taxon-name-part-type="family">Veliidae</tp:taxon-name-part></tp:taxon-name> (<tp:taxon-name><tp:taxon-name-part taxon-name-part-type="suborder">Heteroptera</tp:taxon-name-part></tp:taxon-name>).</article-title><source>Journal of Insect Science</source><volume>15</volume>(<issue>1</issue>): <fpage>1</fpage>–<lpage>10</lpage>. <ext-link xlink:href="10.1093/jisesa/iev009" ext-link-type="doi" xlink:type="simple">https://doi.org/10.1093/jisesa/iev009</ext-link></mixed-citation></ref><ref id="B88"><mixed-citation xmlns:xlink="http://www.w3.org/1999/xlink" xlink:type="simple"><person-group><name name-style="western"><surname>Truxal</surname><given-names>FS</given-names></name></person-group> (<year>1957</year>) <article-title>The Machris Brazilian expedition. Entomology: General, systematics of the <tp:taxon-name><tp:taxon-name-part taxon-name-part-type="family">Notonectidae</tp:taxon-name-part></tp:taxon-name>.</article-title><source>Contributions in Science</source><volume>12</volume>: <fpage>1</fpage>–<lpage>22</lpage>. <ext-link xlink:href="10.5962/p.214226" ext-link-type="doi" xlink:type="simple">https://doi.org/10.5962/p.214226</ext-link></mixed-citation></ref><ref id="B34"><mixed-citation xmlns:xlink="http://www.w3.org/1999/xlink" xlink:type="simple"><person-group><name name-style="western"><surname>Herrera</surname><given-names>MJ</given-names></name></person-group> (<year>2005</year>) <article-title>Notonéctidos (<tp:taxon-name><tp:taxon-name-part taxon-name-part-type="order">Hemiptera</tp:taxon-name-part></tp:taxon-name>, <tp:taxon-name><tp:taxon-name-part taxon-name-part-type="infraorder">Cryptocerata</tp:taxon-name-part></tp:taxon-name>: <tp:taxon-name><tp:taxon-name-part taxon-name-part-type="family">Notonectidae</tp:taxon-name-part></tp:taxon-name>) de Venezuela: listado de especies y distribución geográfica.</article-title><source>Entomotrópica</source><volume>20</volume>(<issue>2</issue>): <fpage>115</fpage>–<lpage>120</lpage>.</mixed-citation></ref></ref-list></tp:taxon-treatment>
