# Supplementary material for: ﻿Survey of the Notonectidae (Insecta, Hemiptera, Heteroptera, Nepomorpha) from northeastern Brazil
Source: Zookeys. 2025 Apr 1;1233:245–88. doi: 10.3897/zookeys.1233.120598 (PMC11979616; doi:10.3897/zookeys.1233.120598)
Supplement: XML Treatment for Notonecta (Paranecta) disturbata [file zookeys.1233.120598-treatment13.xml]

<!DOCTYPE tp:taxon-treatment
  PUBLIC "-//TaxonX//DTD Taxonomic Treatment Publishing DTD v0 20100105//EN" "tax-treatment-NSO.dtd">
<tp:taxon-treatment xmlns:tp="http://www.plazi.org/taxpub"><tp:treatment-meta><kwd-group><label>Taxon classification</label><kwd>
                <named-content content-type="kingdom">Animalia</named-content>
              </kwd></kwd-group><mixed-citation publication-type="journal"><person-group><name><surname>Jordão</surname><given-names>Rafael</given-names></name><name><surname>Barbosa</surname><given-names>Julianna Freires</given-names></name><name><surname>Moreira</surname><given-names>Felipe Ferraz Figueiredo</given-names></name></person-group><article-title>﻿Survey of the <tp:taxon-name><tp:taxon-name-part taxon-name-part-type="family">Notonectidae</tp:taxon-name-part></tp:taxon-name> (<tp:taxon-name><tp:taxon-name-part taxon-name-part-type="class">Insecta</tp:taxon-name-part></tp:taxon-name>, <tp:taxon-name><tp:taxon-name-part taxon-name-part-type="order">Hemiptera</tp:taxon-name-part></tp:taxon-name>, <tp:taxon-name><tp:taxon-name-part taxon-name-part-type="suborder">Heteroptera</tp:taxon-name-part></tp:taxon-name>, <tp:taxon-name><tp:taxon-name-part taxon-name-part-type="infraorder">Nepomorpha</tp:taxon-name-part></tp:taxon-name>) from northeastern Brazil</article-title><source>Zookeys</source><day>01</day><month>04</month><year>2025</year><volume>1233</volume><fpage>245</fpage><lpage>288</lpage><pub-id pub-id-type="doi">10.3897/zookeys.1233.120598</pub-id></mixed-citation></tp:treatment-meta><tp:nomenclature><label>﻿</label><tp:taxon-name><object-id xmlns:xlink="http://www.w3.org/1999/xlink" content-type="arpha" xlink:type="simple">A9AA80B8-4FB7-5DC8-A881-F212B1C92E3B</object-id><tp:taxon-name-part taxon-name-part-type="genus" reg="Notonecta">Notonecta</tp:taxon-name-part> (<tp:taxon-name-part taxon-name-part-type="subgenus" reg="Paranecta">Paranecta</tp:taxon-name-part>) <tp:taxon-name-part taxon-name-part-type="species" reg="disturbata">disturbata</tp:taxon-name-part></tp:taxon-name><tp:taxon-authority>Hungerford, 1926</tp:taxon-authority><xref ref-type="fig" rid="F20">Fig. 10M</xref><tp:nomenclature-citation-list><tp:nomenclature-citation><tp:taxon-name>
                  <tp:taxon-name-part taxon-name-part-type="genus" reg="Notonecta">Notonecta</tp:taxon-name-part>
                  <tp:taxon-name-part taxon-name-part-type="species" reg="disturbata">disturbata</tp:taxon-name-part>
                </tp:taxon-name><comment>Hungerford, 1926: 13, 14, fig. 2 [original description].</comment></tp:nomenclature-citation><tp:nomenclature-citation><tp:taxon-name><tp:taxon-name-part taxon-name-part-type="genus" reg="Notonecta">Notonecta</tp:taxon-name-part> (<tp:taxon-name-part taxon-name-part-type="subgenus" reg="Paranecta">Paranecta</tp:taxon-name-part>) <tp:taxon-name-part taxon-name-part-type="species" reg="disturbata">disturbata</tp:taxon-name-part></tp:taxon-name><comment>; Hutchinson (1929): 363 [subgenus placement].</comment></tp:nomenclature-citation></tp:nomenclature-citation-list></tp:nomenclature><tp:treatment-sec sec-type="diagnosis" id="SECID0EFTDI"><title>Diagnosis.</title><p>Medium-sized, ~ 8 mm long. Vertex/synthlipsis ratio ~ 2.7. Lateral margins of pronotum straight and divergent. Genital capsule with two caudoventral protuberances; apex of paramere not bifurcated (Fig. <xref ref-type="fig" rid="F8">8A</xref>).</p><fig id="F8" position="float" orientation="portrait"><object-id xmlns:xlink="http://www.w3.org/1999/xlink" content-type="doi" xlink:type="simple">10.3897/zookeys.1233.120598.figure8</object-id><object-id xmlns:xlink="http://www.w3.org/1999/xlink" content-type="arpha" xlink:type="simple">3D3B8423-53F4-5F93-92FD-457B8C20B126</object-id><label>Figure 8.</label><caption><p><italic><tp:taxon-name><tp:taxon-name-part taxon-name-part-type="genus" reg="Notonecta">Notonecta</tp:taxon-name-part></tp:taxon-name></italic>, male genital capsule, lateral view, modified from <xref ref-type="bibr" rid="B36">Hungerford 1933</xref><bold>A</bold><italic><tp:taxon-name><tp:taxon-name-part taxon-name-part-type="genus" reg="Notonecta">Notonecta</tp:taxon-name-part><tp:taxon-name-part taxon-name-part-type="species" reg="disturbata">disturbata</tp:taxon-name-part></tp:taxon-name></italic><bold>B</bold><italic><tp:taxon-name><tp:taxon-name-part taxon-name-part-type="genus" reg="Notonecta">N.</tp:taxon-name-part><tp:taxon-name-part taxon-name-part-type="species" reg="pulchra">pulchra</tp:taxon-name-part></tp:taxon-name></italic>. Abbreviations: cap = caudoventral protuberance, par = paramere.</p></caption><graphic xmlns:xlink="http://www.w3.org/1999/xlink" xlink:href="zookeys-1233-245_article-120598__-g008.jpg" position="float" orientation="portrait" xlink:type="simple" id="oo_1296431.jpg"><uri content-type="original_file" xlink:type="simple">https://binary.pensoft.net/fig/1296431</uri></graphic></fig></tp:treatment-sec><tp:treatment-sec sec-type="Taxonomic notes" id="SECID0EBVDI"><title>Taxonomic notes.</title><p>It is most similar to <italic><tp:taxon-name><tp:taxon-name-part taxon-name-part-type="genus" reg="Notonecta">N.</tp:taxon-name-part><tp:taxon-name-part taxon-name-part-type="species" reg="pulchra">pulchra</tp:taxon-name-part></tp:taxon-name></italic> Hungerford, 1926, which has the same size. Examination of the male genital capsule is needed to ensure correct identification in most species of this genus, and <italic><tp:taxon-name><tp:taxon-name-part taxon-name-part-type="genus" reg="Notonecta">N.</tp:taxon-name-part><tp:taxon-name-part taxon-name-part-type="species" reg="disturbata">disturbata</tp:taxon-name-part></tp:taxon-name></italic> is no exception. In this species, the genital capsule has two caudoventral protuberances, and dorsal portion is acute (Fig. <xref ref-type="fig" rid="F8">8A</xref>), opposing to <italic><tp:taxon-name><tp:taxon-name-part taxon-name-part-type="genus" reg="Notonecta">N.</tp:taxon-name-part><tp:taxon-name-part taxon-name-part-type="species" reg="pulchra">pulchra</tp:taxon-name-part></tp:taxon-name></italic>, which has only one protuberance and the dorsal portion of the genital capsule rounded (Fig. <xref ref-type="fig" rid="F8">8B</xref>).</p></tp:treatment-sec><tp:treatment-sec sec-type="distribution" id="SECID0EQWDI"><title>Distribution.</title><p>Argentina (<xref ref-type="bibr" rid="B3">Bachmann 1963</xref>). Brazil: <abbrev xmlns:xlink="http://www.w3.org/1999/xlink" xlink:title="Alagoas" id="ABBRID0E1WDI" xlink:type="simple">AL</abbrev> [new record], <abbrev xmlns:xlink="http://www.w3.org/1999/xlink" xlink:title="Ceará" id="ABBRID0E5WDI" xlink:type="simple">CE</abbrev> [new record], <abbrev xmlns:xlink="http://www.w3.org/1999/xlink" xlink:title="Espírito Santo" id="ABBRID0ECXDI" xlink:type="simple">ES</abbrev> (<xref ref-type="bibr" rid="B3">Bachmann 1963</xref>), <abbrev xmlns:xlink="http://www.w3.org/1999/xlink" xlink:title="Goiás" id="ABBRID0EKXDI" xlink:type="simple">GO</abbrev> (<xref ref-type="bibr" rid="B88">Truxal 1957</xref>), <abbrev xmlns:xlink="http://www.w3.org/1999/xlink" xlink:title="Minas Gerais" id="ABBRID0ESXDI" xlink:type="simple">MG</abbrev> (<xref ref-type="bibr" rid="B51">Melo and Nieser 2004</xref>; <xref ref-type="bibr" rid="B10">Barbosa and Nessimian 2013b</xref>), <abbrev xmlns:xlink="http://www.w3.org/1999/xlink" xlink:title="Mato Grosso" id="ABBRID0E5XDI" xlink:type="simple">MT</abbrev> (<xref ref-type="bibr" rid="B58">Nieser 1970</xref>), <abbrev xmlns:xlink="http://www.w3.org/1999/xlink" xlink:title="Pará" id="ABBRID0EGYDI" xlink:type="simple">PA</abbrev> (<xref ref-type="bibr" rid="B10">Barbosa and Nessimian 2013b</xref>; <xref ref-type="bibr" rid="B63">Nobre et al. 2019</xref>), <abbrev xmlns:xlink="http://www.w3.org/1999/xlink" xlink:title="Pernambuco" id="ABBRID0ESYDI" xlink:type="simple">PE</abbrev> [new record], <abbrev xmlns:xlink="http://www.w3.org/1999/xlink" xlink:title="Piauí" id="ABBRID0EWYDI" xlink:type="simple">PI</abbrev> (<xref ref-type="bibr" rid="B10">Barbosa and Nessimian 2013b</xref>; <xref ref-type="bibr" rid="B85">Takiya et al. 2016</xref>), <abbrev xmlns:xlink="http://www.w3.org/1999/xlink" xlink:title="Rio de Janeiro" id="ABBRID0ECZDI" xlink:type="simple">RJ</abbrev> (<xref ref-type="bibr" rid="B35">Hungerford 1926</xref>, <xref ref-type="bibr" rid="B36">1933</xref>; <xref ref-type="bibr" rid="B73">Ribeiro et al. 1998</xref>, <xref ref-type="bibr" rid="B74">2010</xref>; <xref ref-type="bibr" rid="B10">Barbosa and Nessimian 2013b</xref>), <abbrev xmlns:xlink="http://www.w3.org/1999/xlink" xlink:title="Rio Grande do Sul" id="ABBRID0E1ZDI" xlink:type="simple">RS</abbrev> (<xref ref-type="bibr" rid="B3">Bachmann 1963</xref>; <xref ref-type="bibr" rid="B10">Barbosa and Nessimian 2013b</xref>), <abbrev xmlns:xlink="http://www.w3.org/1999/xlink" xlink:title="Sergipe" id="ABBRID0EG1DI" xlink:type="simple">SE</abbrev> [new record], <abbrev xmlns:xlink="http://www.w3.org/1999/xlink" xlink:title="São Paulo" id="ABBRID0EK1DI" xlink:type="simple">SP</abbrev> (<xref ref-type="bibr" rid="B10">Barbosa and Nessimian 2013b</xref>), <abbrev xmlns:xlink="http://www.w3.org/1999/xlink" xlink:title="Tocantins" id="ABBRID0ES1DI" xlink:type="simple">TO</abbrev> (<xref ref-type="bibr" rid="B88">Truxal 1957</xref>). Paraguay (<xref ref-type="bibr" rid="B36">Hungerford 1933</xref>).</p></tp:treatment-sec><tp:treatment-sec sec-type="material" id="SECID0E51DI"><title>Material examined.</title><p>Brazil, !<abbrev xmlns:xlink="http://www.w3.org/1999/xlink" xlink:title="Alagoas" id="ABBRID0EE2DI" xlink:type="simple">AL</abbrev>, 2018: 1 ♂, 1 ♀: Quebrângulo municipality, <abbrev xmlns:xlink="http://www.w3.org/1999/xlink" xlink:title="Reserva Biológica de Pedra Talhada" id="ABBRID0EI2DI" xlink:type="simple">RBPT</abbrev>, Sítio Juliana, brejo, PPT4 station, 04.VII.2018. <named-content xmlns:xlink="http://www.w3.org/1999/xlink" content-type="dwc:verbatimCoordinates" xlink:type="simple"><named-content content-type="geo-json" specific-use="{&#34;type&#34;:&#34;Point&#34;,&#34;coordinates&#34;:[-36.415700,-9.260800]}" id="NCID0EP2DI" xlink:type="simple">-9.2608, -36.4157</named-content></named-content>. C.F.B. Floriano, J.M.S. Rodrigues &amp; J.F. Barbosa cols., <abbrev xmlns:xlink="http://www.w3.org/1999/xlink" xlink:title="Coleção Entomológica do Instituto Oswaldo Cruz" id="ABBRID0EU2DI" xlink:type="simple">CEIOC</abbrev> 81679. Same state, 2019: 1 ♂, 2 ♀: same data, except: Minador do Negrão municipality, açude, ALSE13 station, 253 m, 23.V.2019. <named-content xmlns:xlink="http://www.w3.org/1999/xlink" content-type="dwc:verbatimCoordinates" xlink:type="simple"><named-content content-type="geo-json" specific-use="{&#34;type&#34;:&#34;Point&#34;,&#34;coordinates&#34;:[-36.842500,-9.367900]}" id="NCID0E22DI" xlink:type="simple">-9.3679, -36.8425</named-content></named-content>. J.M.S. Rodrigues, W. Souza &amp; F.F.F. Moreira cols., <abbrev xmlns:xlink="http://www.w3.org/1999/xlink" xlink:title="Coleção Entomológica do Instituto Oswaldo Cruz" id="ABBRID0EA3DI" xlink:type="simple">CEIOC</abbrev> 82013; 3 ♂, 2 adults: same data, except: Maravilha municipality, rodovia BR-316, açude, ALSE15, 294 m, 24.V.2019, <abbrev xmlns:xlink="http://www.w3.org/1999/xlink" xlink:title="Coleção Entomológica do Instituto Oswaldo Cruz" id="ABBRID0EE3DI" xlink:type="simple">CEIOC</abbrev> 82014. !<abbrev xmlns:xlink="http://www.w3.org/1999/xlink" xlink:title="Ceará" id="ABBRID0EI3DI" xlink:type="simple">CE</abbrev>, 2019: 2 ♂: Aiuaba municipality, <abbrev xmlns:xlink="http://www.w3.org/1999/xlink" xlink:title="Estação Ecológica de Aiuaba" id="ABBRID0EM3DI" xlink:type="simple">EEA</abbrev>, área alagada ao lado da estrada para a casa do cajueiro, Água 4 station, 508 m, 10.IV.2019. <named-content xmlns:xlink="http://www.w3.org/1999/xlink" content-type="dwc:verbatimCoordinates" xlink:type="simple"><named-content content-type="geo-json" specific-use="{&#34;type&#34;:&#34;Point&#34;,&#34;coordinates&#34;:[-40.187300,-6.692300]}" id="NCID0ET3DI" xlink:type="simple">-6.6923, -40.1873</named-content></named-content>. J.M.S. Rodrigues col., <abbrev xmlns:xlink="http://www.w3.org/1999/xlink" xlink:title="Coleção Entomológica do Instituto Oswaldo Cruz" id="ABBRID0EY3DI" xlink:type="simple">CEIOC</abbrev> 81941; 1 ♂: same data, except: sítio Boa Vista, área alagada, Água 7 station, 570 m, 11.IV.2019. <named-content xmlns:xlink="http://www.w3.org/1999/xlink" content-type="dwc:verbatimCoordinates" xlink:type="simple"><named-content content-type="geo-json" specific-use="{&#34;type&#34;:&#34;Point&#34;,&#34;coordinates&#34;:[-40.222600,-6.725500]}" id="NCID0E63DI" xlink:type="simple">-6.7255, -40.2226</named-content></named-content>, <abbrev xmlns:xlink="http://www.w3.org/1999/xlink" xlink:title="Coleção Entomológica do Instituto Oswaldo Cruz" id="ABBRID0EE4DI" xlink:type="simple">CEIOC</abbrev> 81943. Same state, 2021: 1 ♂, 2 ♀: same data, except: brejo, Água 6 station, 570 m, 05.VI.2021. <named-content xmlns:xlink="http://www.w3.org/1999/xlink" content-type="dwc:verbatimCoordinates" xlink:type="simple"><named-content content-type="geo-json" specific-use="{&#34;type&#34;:&#34;Point&#34;,&#34;coordinates&#34;:[-40.222900,-6.726300]}" id="NCID0EL4DI" xlink:type="simple">-6.7263, -40.2229</named-content></named-content>. J.M.S. Rodrigues &amp; F.F.F Moreira cols., <abbrev xmlns:xlink="http://www.w3.org/1999/xlink" xlink:title="Coleção Entomológica do Instituto Oswaldo Cruz" id="ABBRID0EQ4DI" xlink:type="simple">CEIOC</abbrev> 81944. !<abbrev xmlns:xlink="http://www.w3.org/1999/xlink" xlink:title="Pernambuco" id="ABBRID0EU4DI" xlink:type="simple">PE</abbrev>, 2019: 1 ♂: Tupanatinga municipality, <abbrev xmlns:xlink="http://www.w3.org/1999/xlink" xlink:title="Parque Nacional do Catimbau" id="ABBRID0EY4DI" xlink:type="simple">PNCA</abbrev>, Fazenda Brejo de São José, poça temporária, Água 8 station, 700 m, 16.III.2019. <named-content xmlns:xlink="http://www.w3.org/1999/xlink" content-type="dwc:verbatimCoordinates" xlink:type="simple"><named-content content-type="geo-json" specific-use="{&#34;type&#34;:&#34;Point&#34;,&#34;coordinates&#34;:[-37.223700,-8.506000]}" id="NCID0E64DI" xlink:type="simple">-8.506, -37.2237</named-content></named-content>. H. Rodrigues &amp; J.M.S. Rodrigues cols., <abbrev xmlns:xlink="http://www.w3.org/1999/xlink" xlink:title="Coleção Entomológica do Instituto Oswaldo Cruz" id="ABBRID0EE5DI" xlink:type="simple">CEIOC</abbrev> 82015; 2 ♂, 1 ♀: same data, except: Chapadão, poça temporária, Água 18 station, 957 m, 20.III.2019. <named-content xmlns:xlink="http://www.w3.org/1999/xlink" content-type="dwc:verbatimCoordinates" xlink:type="simple"><named-content content-type="geo-json" specific-use="{&#34;type&#34;:&#34;Point&#34;,&#34;coordinates&#34;:[-37.239400,-8.524400]}" id="NCID0EL5DI" xlink:type="simple">-8.5244, -37.2394</named-content></named-content>, <abbrev xmlns:xlink="http://www.w3.org/1999/xlink" xlink:title="Coleção Entomológica do Instituto Oswaldo Cruz" id="ABBRID0EQ5DI" xlink:type="simple">CEIOC</abbrev> 81942. !<abbrev xmlns:xlink="http://www.w3.org/1999/xlink" xlink:title="Sergipe" id="ABBRID0EU5DI" xlink:type="simple">SE</abbrev>, 2018: 1 ♂: Areia Branca municipality, <abbrev xmlns:xlink="http://www.w3.org/1999/xlink" xlink:title="Parque Nacional da Serra de Itabaiana" id="ABBRID0EY5DI" xlink:type="simple">PNSI</abbrev>, Riacho Negro, PNSI2 station, 08.VII.2018. <named-content xmlns:xlink="http://www.w3.org/1999/xlink" content-type="dwc:verbatimCoordinates" xlink:type="simple"><named-content content-type="geo-json" specific-use="{&#34;type&#34;:&#34;Point&#34;,&#34;coordinates&#34;:[-37.340200,-10.747500]}" id="NCID0E65DI" xlink:type="simple">-10.7475, -37.3402</named-content></named-content>. C.F.B. Floriano, J.F. Barbosa J.M.S Rodrigues cols., <abbrev xmlns:xlink="http://www.w3.org/1999/xlink" xlink:title="Coleção Entomológica do Instituto Oswaldo Cruz" id="ABBRID0EE6DI" xlink:type="simple">CEIOC</abbrev> 81674; 2 ♂, 2 ♀, 1 nymph: Lagarto municipality, Estrada <abbrev xmlns:xlink="http://www.w3.org/1999/xlink" xlink:title="Sergipe" id="ABBRID0EI6DI" xlink:type="simple">SE</abbrev>-170, açude, 09.VII.2018. [<named-content xmlns:xlink="http://www.w3.org/1999/xlink" content-type="dwc:verbatimCoordinates" xlink:type="simple"><named-content content-type="geo-json" specific-use="{&#34;type&#34;:&#34;Point&#34;,&#34;coordinates&#34;:[-37.671360,-10.913190]}" id="NCID0EP6DI" xlink:type="simple">-10.91319, -37.67136</named-content></named-content>]. C.F.B. Floriano, J.M.S. Rodrigues &amp; J.F. Barbosa cols., <abbrev xmlns:xlink="http://www.w3.org/1999/xlink" xlink:title="Coleção Entomológica do Instituto Oswaldo Cruz" id="ABBRID0EU6DI" xlink:type="simple">CEIOC</abbrev> 81661. Same state, 2019: 5 ♂, 3 ♀: same data, except: Canindé de São Francisco municipality, açude, ALSE22 station, 301 m, 26.V.2019. <named-content xmlns:xlink="http://www.w3.org/1999/xlink" content-type="dwc:verbatimCoordinates" xlink:type="simple"><named-content content-type="geo-json" specific-use="{&#34;type&#34;:&#34;Point&#34;,&#34;coordinates&#34;:[-37.939100,-9.854900]}" id="NCID0E26DI" xlink:type="simple">-9.8549, -37.9391</named-content></named-content>. J.M.S. Rodrigues, W. Souza &amp; F.F.F. Moreira cols., <abbrev xmlns:xlink="http://www.w3.org/1999/xlink" xlink:title="Coleção Entomológica do Instituto Oswaldo Cruz" id="ABBRID0EBAAK" xlink:type="simple">CEIOC</abbrev> 81940.</p><p>
              <bold><italic><tp:taxon-name><tp:taxon-name-part taxon-name-part-type="genus" reg="Enitharoides">Enitharoides</tp:taxon-name-part></tp:taxon-name></italic> Brooks, 1953</bold>
            </p></tp:treatment-sec><tp:treatment-sec><!--Section generated to contain objects referenced in tp:taxon-treatment.--><fig id="F20" position="float" orientation="portrait"><object-id xmlns:xlink="http://www.w3.org/1999/xlink" content-type="doi" xlink:type="simple">10.3897/zookeys.1233.120598.figure10</object-id><object-id xmlns:xlink="http://www.w3.org/1999/xlink" content-type="arpha" xlink:type="simple">8C8876D8-3838-530C-8038-1B6679DE9CA3</object-id><label>Figure 10.</label><caption><p><tp:taxon-name><tp:taxon-name-part taxon-name-part-type="family">Notonectidae</tp:taxon-name-part></tp:taxon-name>, dorsal habitus of species found in this survey, male specimens <bold>A</bold><italic><tp:taxon-name><tp:taxon-name-part taxon-name-part-type="genus" reg="Buenoa">Buenoa</tp:taxon-name-part><tp:taxon-name-part taxon-name-part-type="species" reg="amnigenus">amnigenus</tp:taxon-name-part></tp:taxon-name></italic><bold>B</bold><italic><tp:taxon-name><tp:taxon-name-part taxon-name-part-type="genus" reg="Buenoa">B.</tp:taxon-name-part><tp:taxon-name-part taxon-name-part-type="species" reg="femoralis">femoralis</tp:taxon-name-part></tp:taxon-name></italic><bold>C</bold><italic><tp:taxon-name><tp:taxon-name-part taxon-name-part-type="genus" reg="Buenoa">B.</tp:taxon-name-part><tp:taxon-name-part taxon-name-part-type="species" reg="fuscipennis">fuscipennis</tp:taxon-name-part></tp:taxon-name></italic><bold>D</bold><italic><tp:taxon-name><tp:taxon-name-part taxon-name-part-type="genus" reg="Buenoa">B.</tp:taxon-name-part><tp:taxon-name-part taxon-name-part-type="species" reg="koina">koina</tp:taxon-name-part></tp:taxon-name></italic><bold>E</bold><italic><tp:taxon-name><tp:taxon-name-part taxon-name-part-type="genus" reg="Buenoa">B.</tp:taxon-name-part><tp:taxon-name-part taxon-name-part-type="species" reg="konta">konta</tp:taxon-name-part></tp:taxon-name></italic><bold>F</bold><italic><tp:taxon-name><tp:taxon-name-part taxon-name-part-type="genus" reg="Buenoa">B.</tp:taxon-name-part><tp:taxon-name-part taxon-name-part-type="species" reg="mutabilis">mutabilis</tp:taxon-name-part></tp:taxon-name></italic><bold>G</bold><italic><tp:taxon-name><tp:taxon-name-part taxon-name-part-type="genus" reg="Buenoa">B.</tp:taxon-name-part><tp:taxon-name-part taxon-name-part-type="species" reg="pallipes">pallipes</tp:taxon-name-part></tp:taxon-name></italic><bold>H</bold><italic><tp:taxon-name><tp:taxon-name-part taxon-name-part-type="genus" reg="Buenoa">B.</tp:taxon-name-part><tp:taxon-name-part taxon-name-part-type="species" reg="platycnemis">platycnemis</tp:taxon-name-part></tp:taxon-name></italic><bold>I</bold><italic><tp:taxon-name><tp:taxon-name-part taxon-name-part-type="genus" reg="Buenoa">B.</tp:taxon-name-part><tp:taxon-name-part taxon-name-part-type="species" reg="pseudomutabilis">pseudomutabilis</tp:taxon-name-part></tp:taxon-name></italic><bold>J</bold><italic><tp:taxon-name><tp:taxon-name-part taxon-name-part-type="genus" reg="Buenoa">B.</tp:taxon-name-part><tp:taxon-name-part taxon-name-part-type="species" reg="salutis">salutis</tp:taxon-name-part></tp:taxon-name></italic><bold>K</bold><italic><tp:taxon-name><tp:taxon-name-part taxon-name-part-type="genus" reg="Buenoa">B.</tp:taxon-name-part><tp:taxon-name-part taxon-name-part-type="species" reg="tarsalis">tarsalis</tp:taxon-name-part></tp:taxon-name></italic><bold>L</bold><italic><tp:taxon-name><tp:taxon-name-part taxon-name-part-type="genus" reg="Buenoa">B.</tp:taxon-name-part><tp:taxon-name-part taxon-name-part-type="species" reg="unguis">unguis</tp:taxon-name-part></tp:taxon-name></italic><bold>M</bold><italic><tp:taxon-name><tp:taxon-name-part taxon-name-part-type="genus" reg="Notonecta">Notonecta</tp:taxon-name-part><tp:taxon-name-part taxon-name-part-type="species" reg="disturbata">disturbata</tp:taxon-name-part></tp:taxon-name></italic><bold>N</bold><italic><tp:taxon-name><tp:taxon-name-part taxon-name-part-type="genus" reg="Enitharoides">Enitharoides</tp:taxon-name-part><tp:taxon-name-part taxon-name-part-type="species" reg="brasiliensis">brasiliensis</tp:taxon-name-part></tp:taxon-name></italic><bold>O</bold><italic><tp:taxon-name><tp:taxon-name-part taxon-name-part-type="genus" reg="Enitharoides">E.</tp:taxon-name-part><tp:taxon-name-part taxon-name-part-type="species" reg="tricomerus">tricomerus</tp:taxon-name-part></tp:taxon-name></italic><bold>P, Q</bold><italic><tp:taxon-name><tp:taxon-name-part taxon-name-part-type="genus" reg="Martarega">Martarega</tp:taxon-name-part><tp:taxon-name-part taxon-name-part-type="species" reg="bentoi">bentoi</tp:taxon-name-part></tp:taxon-name></italic><bold>R</bold><italic><tp:taxon-name><tp:taxon-name-part taxon-name-part-type="genus" reg="Martarega">M.</tp:taxon-name-part><tp:taxon-name-part taxon-name-part-type="species" reg="brasiliensis">brasiliensis</tp:taxon-name-part></tp:taxon-name></italic><bold>S</bold><italic><tp:taxon-name><tp:taxon-name-part taxon-name-part-type="genus" reg="Martarega">M.</tp:taxon-name-part><tp:taxon-name-part taxon-name-part-type="species" reg="membranacea">membranacea</tp:taxon-name-part></tp:taxon-name></italic>. <bold>A–D, F–H, J–O, Q–R</bold> are macropterous specimens; <bold>E, I, P, S</bold> are brachypterous specimens. Scale bars: 1 mm, unless otherwise indicated.</p></caption><graphic xmlns:xlink="http://www.w3.org/1999/xlink" xlink:href="zookeys-1233-245_article-120598__-g010.jpg" position="float" orientation="portrait" xlink:type="simple" id="oo_1296433.jpg"><uri content-type="original_file" xlink:type="simple">https://binary.pensoft.net/fig/1296433</uri></graphic></fig></tp:treatment-sec><ref-list><ref id="B36"><mixed-citation xmlns:xlink="http://www.w3.org/1999/xlink" xlink:type="simple"><person-group><name name-style="western"><surname>Hungerford</surname><given-names>HB</given-names></name></person-group> (<year>1933</year>) <article-title>The genus <italic><tp:taxon-name><tp:taxon-name-part taxon-name-part-type="genus">Notonecta</tp:taxon-name-part></tp:taxon-name></italic> of the world (<tp:taxon-name><tp:taxon-name-part taxon-name-part-type="family">Notonectidae</tp:taxon-name-part></tp:taxon-name>-<tp:taxon-name><tp:taxon-name-part taxon-name-part-type="order">Hemiptera</tp:taxon-name-part></tp:taxon-name>).</article-title><source>The University of Kansas Science Bulletin</source><volume>21</volume>(<issue>1</issue>): <fpage>1</fpage>–<lpage>195</lpage>.</mixed-citation></ref><ref id="B3"><mixed-citation xmlns:xlink="http://www.w3.org/1999/xlink" xlink:type="simple"><person-group><name name-style="western"><surname>Bachmann</surname><given-names>AO</given-names></name></person-group> (<year>1963</year>) <article-title>El género <italic><tp:taxon-name><tp:taxon-name-part taxon-name-part-type="genus">Notonecta</tp:taxon-name-part></tp:taxon-name></italic> en la Argentina, al norte del río Colorado (<tp:taxon-name><tp:taxon-name-part taxon-name-part-type="order">Hemiptera</tp:taxon-name-part></tp:taxon-name>, <tp:taxon-name><tp:taxon-name-part taxon-name-part-type="family">Notonectidae</tp:taxon-name-part></tp:taxon-name>).</article-title><source>Revista de la Sociedad Entomológica Argentina</source><volume>26</volume>: <fpage>5</fpage>–<lpage>6</lpage>.</mixed-citation></ref><ref id="B88"><mixed-citation xmlns:xlink="http://www.w3.org/1999/xlink" xlink:type="simple"><person-group><name name-style="western"><surname>Truxal</surname><given-names>FS</given-names></name></person-group> (<year>1957</year>) <article-title>The Machris Brazilian expedition. Entomology: General, systematics of the <tp:taxon-name><tp:taxon-name-part taxon-name-part-type="family">Notonectidae</tp:taxon-name-part></tp:taxon-name>.</article-title><source>Contributions in Science</source><volume>12</volume>: <fpage>1</fpage>–<lpage>22</lpage>. <ext-link xlink:href="10.5962/p.214226" ext-link-type="doi" xlink:type="simple">https://doi.org/10.5962/p.214226</ext-link></mixed-citation></ref><ref id="B51"><mixed-citation xmlns:xlink="http://www.w3.org/1999/xlink" xlink:type="simple"><person-group><name name-style="western"><surname>Melo</surname><given-names>AL</given-names></name><name name-style="western"><surname>Nieser</surname><given-names>N</given-names></name></person-group> (<year>2004</year>) <article-title>Faunistical notes on aquatic <tp:taxon-name><tp:taxon-name-part taxon-name-part-type="suborder">Heteroptera</tp:taxon-name-part></tp:taxon-name> of Minas Gerais (Brazil): An annotated list of <tp:taxon-name><tp:taxon-name-part taxon-name-part-type="infraorder">Gerromorpha</tp:taxon-name-part></tp:taxon-name> and <tp:taxon-name><tp:taxon-name-part taxon-name-part-type="infraorder">Nepomorpha</tp:taxon-name-part></tp:taxon-name> collected near Januária, MG.</article-title><source>Lundiana : International Journal of Biodiversity</source><volume>5</volume>(<issue>1</issue>): <fpage>43</fpage>–<lpage>49</lpage>. <ext-link xlink:href="10.35699/2675-5327.2004.21901" ext-link-type="doi" xlink:type="simple">https://doi.org/10.35699/2675-5327.2004.21901</ext-link></mixed-citation></ref><ref id="B10"><mixed-citation xmlns:xlink="http://www.w3.org/1999/xlink" xlink:type="simple"><person-group><name name-style="western"><surname>Barbosa</surname><given-names>JF</given-names></name><name name-style="western"><surname>Nessimian</surname><given-names>JL</given-names></name></person-group> (<year>2013b</year>) <article-title>New species and new records of <italic><tp:taxon-name><tp:taxon-name-part taxon-name-part-type="genus">Notonecta</tp:taxon-name-part></tp:taxon-name></italic> (<tp:taxon-name><tp:taxon-name-part taxon-name-part-type="order">Hemiptera</tp:taxon-name-part></tp:taxon-name>: <tp:taxon-name><tp:taxon-name-part taxon-name-part-type="suborder">Heteroptera</tp:taxon-name-part></tp:taxon-name>: <tp:taxon-name><tp:taxon-name-part taxon-name-part-type="family">Notonectidae</tp:taxon-name-part></tp:taxon-name>) from Brazil.</article-title><source>Zoologia</source><volume>30</volume>(<issue>6</issue>): <fpage>692</fpage>–<lpage>696</lpage>. <ext-link xlink:href="10.1590/S1984-46702013005000011" ext-link-type="doi" xlink:type="simple">https://doi.org/10.1590/S1984-46702013005000011</ext-link></mixed-citation></ref><ref id="B58"><mixed-citation xmlns:xlink="http://www.w3.org/1999/xlink" xlink:type="simple"><person-group><name name-style="western"><surname>Nieser</surname><given-names>N</given-names></name></person-group> (<year>1970</year>) <article-title>Records of South American <tp:taxon-name><tp:taxon-name-part taxon-name-part-type="family">Notonectidae</tp:taxon-name-part></tp:taxon-name> mainly from the Amazon-Region.</article-title><source>Studies on the Fauna of Suriname and other Guyanas</source><volume>12</volume>(<issue>46</issue>): <fpage>71</fpage>–<lpage>93</lpage>.</mixed-citation></ref><ref id="B63"><mixed-citation xmlns:xlink="http://www.w3.org/1999/xlink" xlink:type="simple"><person-group><name name-style="western"><surname>Nobre</surname><given-names>RLG</given-names></name><name name-style="western"><surname>Caliman</surname><given-names>A</given-names></name><name name-style="western"><surname>Guariento</surname><given-names>RD</given-names></name><name name-style="western"><surname>Bozelli</surname><given-names>RL</given-names></name><name name-style="western"><surname>Carneiro</surname><given-names>LS</given-names></name></person-group> (<year>2019</year>) <article-title>Effects of the introduction of an omnivorous fish on the biodiversity and functioning of an upland Amazonian lake.</article-title><source>Acta Amazonica</source><volume>49</volume>(<issue>3</issue>): <fpage>221</fpage>–<lpage>231</lpage>. <ext-link xlink:href="10.1590/1809-4392201804131" ext-link-type="doi" xlink:type="simple">https://doi.org/10.1590/1809-4392201804131</ext-link></mixed-citation></ref><ref id="B85"><mixed-citation xmlns:xlink="http://www.w3.org/1999/xlink" xlink:type="simple"><person-group><name name-style="western"><surname>Takiya</surname><given-names>DM</given-names></name><name name-style="western"><surname>Santos</surname><given-names>APM</given-names></name><name name-style="western"><surname>Pinto</surname><given-names>AP</given-names></name><name name-style="western"><surname>Henriques-Oliveira</surname><given-names>AL</given-names></name><name name-style="western"><surname>Carvalho</surname><given-names>AL</given-names></name><name name-style="western"><surname>Sampaio</surname><given-names>BHL</given-names></name><name name-style="western"><surname>Clarkson</surname><given-names>B</given-names></name><name name-style="western"><surname>Moreira</surname><given-names>FFF</given-names></name><name name-style="western"><surname>Avelino-Capistrano</surname><given-names>F</given-names></name><name name-style="western"><surname>Gonçalves</surname><given-names>IC</given-names></name><name name-style="western"><surname>Cordeiro</surname><given-names>IRS</given-names></name><name name-style="western"><surname>Câmara</surname><given-names>JT</given-names></name><name name-style="western"><surname>Barbosa</surname><given-names>JF</given-names></name><name name-style="western"><surname>Souza</surname><given-names>WRM</given-names></name><name name-style="western"><surname>Rafael</surname><given-names>JA</given-names></name></person-group> (<year>2016</year>) Aquatic Insects from the Caatinga: Checklists and diversity assessments of Ubajara (Ceará State) and Sete Cidades (Piauí State) National Parks, Northeastern Brazil. Biodiversity Data Journal 4: e8354. <ext-link xlink:href="10.3897/BDJ.4.e8354" ext-link-type="doi" xlink:type="simple">https://doi.org/10.3897/BDJ.4.e8354</ext-link></mixed-citation></ref><ref id="B35"><mixed-citation xmlns:xlink="http://www.w3.org/1999/xlink" xlink:type="simple"><person-group><name name-style="western"><surname>Hungerford</surname><given-names>HB</given-names></name></person-group> (<year>1926</year>) <article-title>Some <italic><tp:taxon-name><tp:taxon-name-part taxon-name-part-type="genus">Notonecta</tp:taxon-name-part></tp:taxon-name></italic> from South America.</article-title><source>Psyche (Cambridge, Massachusetts)</source><volume>33</volume>(<issue>1</issue>): <fpage>11</fpage>–<lpage>16</lpage>. <ext-link xlink:href="10.1155/1926/90626" ext-link-type="doi" xlink:type="simple">https://doi.org/10.1155/1926/90626</ext-link></mixed-citation></ref><ref id="B73"><mixed-citation xmlns:xlink="http://www.w3.org/1999/xlink" xlink:type="simple"><person-group><name name-style="western"><surname>Ribeiro</surname><given-names>JRI</given-names></name><name name-style="western"><surname>Nessimian</surname><given-names>JL</given-names></name><name name-style="western"><surname>Mendonça</surname><given-names>EC</given-names></name></person-group> (<year>1998</year>) <article-title>Aspectos da distribuição dos <tp:taxon-name><tp:taxon-name-part taxon-name-part-type="infraorder">Nepomorpha</tp:taxon-name-part></tp:taxon-name> (<tp:taxon-name><tp:taxon-name-part taxon-name-part-type="order">Hemiptera</tp:taxon-name-part></tp:taxon-name>: <tp:taxon-name><tp:taxon-name-part taxon-name-part-type="suborder">Heteroptera</tp:taxon-name-part></tp:taxon-name>) em corpos d’água na restinga de Maricá, Estado do Rio de Janeiro.</article-title> In: <person-group><name name-style="western"><surname>Nessimian</surname><given-names>JL</given-names></name><name name-style="western"><surname>Carvalho</surname><given-names>AL</given-names></name></person-group> (<role>Eds</role>) <issue-title>Ecologia de insetos Aquáticos, Series Oecologia Brasiliensis.</issue-title><source>PPGE –UFRJ, Rio de Janeiro</source>, <fpage>113</fpage>–<lpage>128</lpage>. <ext-link xlink:href="10.4257/oeco.1998.0501.09" ext-link-type="doi" xlink:type="simple">https://doi.org/10.4257/oeco.1998.0501.09</ext-link></mixed-citation></ref><ref id="B74"><mixed-citation xmlns:xlink="http://www.w3.org/1999/xlink" xlink:type="simple"><person-group><name name-style="western"><surname>Ribeiro</surname><given-names>JRI</given-names></name><name name-style="western"><surname>Moreira</surname><given-names>FFF</given-names></name><name name-style="western"><surname>Alecrim</surname><given-names>VP</given-names></name><name name-style="western"><surname>Barbosa</surname><given-names>JF</given-names></name><name name-style="western"><surname>Nessimian</surname><given-names>JL</given-names></name></person-group> (<year>2010</year>) <article-title>Espécies de heterópteros dulçaqüícolas (<tp:taxon-name><tp:taxon-name-part taxon-name-part-type="order">Hemiptera</tp:taxon-name-part></tp:taxon-name>, <tp:taxon-name><tp:taxon-name-part taxon-name-part-type="suborder">Heteroptera</tp:taxon-name-part></tp:taxon-name>, <tp:taxon-name><tp:taxon-name-part taxon-name-part-type="infraorder">Gerromorpha</tp:taxon-name-part></tp:taxon-name> e <tp:taxon-name><tp:taxon-name-part taxon-name-part-type="infraorder">Nepomorpha</tp:taxon-name-part></tp:taxon-name>) registradas no Estado do Rio de Janeiro, Brasil.</article-title><source>Publicaçoes Avulsas do Museu Nacional</source><volume>67</volume>(<issue>3–4</issue>): <fpage>303</fpage>–<lpage>312</lpage>.</mixed-citation></ref></ref-list></tp:taxon-treatment>
