# Supplementary material for: ﻿Survey of the Notonectidae (Insecta, Hemiptera, Heteroptera, Nepomorpha) from northeastern Brazil
Source: Zookeys. 2025 Apr 1;1233:245–88. doi: 10.3897/zookeys.1233.120598 (PMC11979616; doi:10.3897/zookeys.1233.120598)
Supplement: XML Treatment for Enitharoides brasiliensis [file zookeys.1233.120598-treatment14.xml]

<!DOCTYPE tp:taxon-treatment
  PUBLIC "-//TaxonX//DTD Taxonomic Treatment Publishing DTD v0 20100105//EN" "tax-treatment-NSO.dtd">
<tp:taxon-treatment xmlns:tp="http://www.plazi.org/taxpub"><tp:treatment-meta><kwd-group><label>Taxon classification</label><kwd>
                <named-content content-type="kingdom">Animalia</named-content>
              </kwd></kwd-group><mixed-citation publication-type="journal"><person-group><name><surname>Jordão</surname><given-names>Rafael</given-names></name><name><surname>Barbosa</surname><given-names>Julianna Freires</given-names></name><name><surname>Moreira</surname><given-names>Felipe Ferraz Figueiredo</given-names></name></person-group><article-title>﻿Survey of the <tp:taxon-name><tp:taxon-name-part taxon-name-part-type="family">Notonectidae</tp:taxon-name-part></tp:taxon-name> (<tp:taxon-name><tp:taxon-name-part taxon-name-part-type="class">Insecta</tp:taxon-name-part></tp:taxon-name>, <tp:taxon-name><tp:taxon-name-part taxon-name-part-type="order">Hemiptera</tp:taxon-name-part></tp:taxon-name>, <tp:taxon-name><tp:taxon-name-part taxon-name-part-type="suborder">Heteroptera</tp:taxon-name-part></tp:taxon-name>, <tp:taxon-name><tp:taxon-name-part taxon-name-part-type="infraorder">Nepomorpha</tp:taxon-name-part></tp:taxon-name>) from northeastern Brazil</article-title><source>Zookeys</source><day>01</day><month>04</month><year>2025</year><volume>1233</volume><fpage>245</fpage><lpage>288</lpage><pub-id pub-id-type="doi">10.3897/zookeys.1233.120598</pub-id></mixed-citation></tp:treatment-meta><tp:nomenclature><label>﻿</label><tp:taxon-name>
              <object-id xmlns:xlink="http://www.w3.org/1999/xlink" content-type="arpha" xlink:type="simple">B6D3E2EF-4D8A-5C37-8CE4-3D5557DFC36B</object-id>
              <tp:taxon-name-part taxon-name-part-type="genus" reg="Enitharoides">Enitharoides</tp:taxon-name-part>
              <tp:taxon-name-part taxon-name-part-type="species" reg="brasiliensis">brasiliensis</tp:taxon-name-part>
            </tp:taxon-name><tp:taxon-authority>(Spinola, 1837)</tp:taxon-authority><xref ref-type="fig" rid="F20">Fig. 10N</xref><tp:nomenclature-citation-list><tp:nomenclature-citation><tp:taxon-name>
                  <tp:taxon-name-part taxon-name-part-type="genus" reg="Enithares">Enithares</tp:taxon-name-part>
                  <tp:taxon-name-part taxon-name-part-type="species" reg="brasiliensis">brasiliensis</tp:taxon-name-part>
                </tp:taxon-name><comment>Spinola, 1837: 60 [original description].</comment></tp:nomenclature-citation><tp:nomenclature-citation><tp:taxon-name>
                  <tp:taxon-name-part taxon-name-part-type="genus" reg="Notonecta">Notonecta</tp:taxon-name-part>
                  <tp:taxon-name-part taxon-name-part-type="species" reg="grandis">grandis</tp:taxon-name-part>
                </tp:taxon-name><comment>Germar in Herrich-Schäffer, 1849: 42, fig. 901 [synonym; <xref ref-type="bibr" rid="B44">Kirkaldy (1904)</xref>: 101].</comment></tp:nomenclature-citation><tp:nomenclature-citation><tp:taxon-name>
                  <tp:taxon-name-part taxon-name-part-type="genus" reg="Bothronotus">Bothronotus</tp:taxon-name-part>
                  <tp:taxon-name-part taxon-name-part-type="species" reg="brasiliensis">brasiliensis</tp:taxon-name-part>
                </tp:taxon-name><comment>; Fieber (1852): 472 [unnecessary generic replacement name].</comment></tp:nomenclature-citation><tp:nomenclature-citation><tp:taxon-name><tp:taxon-name-part taxon-name-part-type="genus" reg="Enithares">Enithares</tp:taxon-name-part> (<tp:taxon-name-part taxon-name-part-type="subgenus" reg="Enitharoides">Enitharoides</tp:taxon-name-part>) <tp:taxon-name-part taxon-name-part-type="species" reg="brasiliensis">brasiliensis</tp:taxon-name-part></tp:taxon-name><comment>; <xref ref-type="bibr" rid="B18">Brooks (1953)</xref>: 74, 75, figs A, D [subgenus placement].</comment></tp:nomenclature-citation><tp:nomenclature-citation><tp:taxon-name>
                  <tp:taxon-name-part taxon-name-part-type="genus" reg="Enitharoides">Enitharoides</tp:taxon-name-part>
                  <tp:taxon-name-part taxon-name-part-type="species" reg="brasiliensis">brasiliensis</tp:taxon-name-part>
                </tp:taxon-name><comment>; <xref ref-type="bibr" rid="B84">Štys and Říha (1975)</xref>: 166 [genus transfer].</comment></tp:nomenclature-citation></tp:nomenclature-citation-list></tp:nomenclature><tp:treatment-sec sec-type="diagnosis" id="SECID0EKEAK"><title>Diagnosis.</title><p>Male length 15–16 mm. Wide rectangular punctuated area on scutellum. Middle femur with short and dark pubescence; anteapical protuberance weakly developed. Apex of metaxyphus variable, acute to spatulated.</p></tp:treatment-sec><tp:treatment-sec sec-type="Taxonomic notes" id="SECID0EPEAK"><title>Taxonomic notes.</title><p>This species shows some variation in general and hemelytral color pattern, from light-yellow to dark brown, with deep punctures on the scutellum. The amount of these punctures seems to follow the overall color of the specimens. It resembles <italic><tp:taxon-name><tp:taxon-name-part taxon-name-part-type="genus" reg="Enitharoides">E.</tp:taxon-name-part><tp:taxon-name-part taxon-name-part-type="species" reg="lanemeloi">lanemeloi</tp:taxon-name-part></tp:taxon-name></italic> Barbosa, Ribeiro &amp; Nessimian, 2017, as both species show middle femur with short setae and poorly developed apical spur, but can be distinguished from it by the coarser aspect and different pattern of the scutellar punctures, the different pattern of the punctuated area on the scutellum, and by differences in paramere shape. Differences between <italic><tp:taxon-name><tp:taxon-name-part taxon-name-part-type="genus" reg="Enitharoides">E.</tp:taxon-name-part><tp:taxon-name-part taxon-name-part-type="species" reg="brasiliensis">brasiliensis</tp:taxon-name-part></tp:taxon-name></italic> and the other species occurring in the study area, <italic><tp:taxon-name><tp:taxon-name-part taxon-name-part-type="genus" reg="Enitharoides">E.</tp:taxon-name-part><tp:taxon-name-part taxon-name-part-type="species" reg="tricomerus">tricomerus</tp:taxon-name-part></tp:taxon-name></italic>, are provided in the key.</p></tp:treatment-sec><tp:treatment-sec sec-type="distribution" id="SECID0EWFAK"><title>Distribution.</title><p>Brazil: <abbrev xmlns:xlink="http://www.w3.org/1999/xlink" xlink:title="Bahia" id="ABBRID0E3FAK" xlink:type="simple">BA</abbrev> [new record], <abbrev xmlns:xlink="http://www.w3.org/1999/xlink" xlink:title="Espírito Santo" id="ABBRID0EAGAK" xlink:type="simple">ES</abbrev> (<xref ref-type="bibr" rid="B44">Kirkaldy 1904</xref>), <abbrev xmlns:xlink="http://www.w3.org/1999/xlink" xlink:title="Minas Gerais" id="ABBRID0EIGAK" xlink:type="simple">MG</abbrev> (<xref ref-type="bibr" rid="B44">Kirkaldy 1904</xref>; <xref ref-type="bibr" rid="B61">Nieser and Melo 1997</xref>; <xref ref-type="bibr" rid="B29">Goulart et al. 2002</xref>; <xref ref-type="bibr" rid="B92">Vianna and Melo 2003</xref>; <xref ref-type="bibr" rid="B68">Pelli et al. 2006</xref>; <xref ref-type="bibr" rid="B82">Souza et al. 2006</xref>; <xref ref-type="bibr" rid="B16">Barbosa et al. 2017</xref>), <abbrev xmlns:xlink="http://www.w3.org/1999/xlink" xlink:title="Rio de Janeiro" id="ABBRID0EIHAK" xlink:type="simple">RJ</abbrev> (<xref ref-type="bibr" rid="B33">Henriques-Oliveira and Nessimian 2010</xref>; <xref ref-type="bibr" rid="B74">Ribeiro et al. 2010</xref>; <xref ref-type="bibr" rid="B23">Cordeiro and Moreira 2015</xref>; <xref ref-type="bibr" rid="B16">Barbosa et al. 2017</xref>), <abbrev xmlns:xlink="http://www.w3.org/1999/xlink" xlink:title="São Paulo" id="ABBRID0E3HAK" xlink:type="simple">SP</abbrev> (<xref ref-type="bibr" rid="B16">Barbosa et al. 2017</xref>).</p></tp:treatment-sec><tp:treatment-sec sec-type="material" id="SECID0EEIAK"><title>Material examined.</title><p>Brazil, !<abbrev xmlns:xlink="http://www.w3.org/1999/xlink" xlink:title="Bahia" id="ABBRID0EKIAK" xlink:type="simple">BA</abbrev>, 2021: 1 ♂, 2 adults, 1 nymph: Mucugê municipality, <abbrev xmlns:xlink="http://www.w3.org/1999/xlink" xlink:title="Parque Nacional da Chapada Diamantina" id="ABBRID0EOIAK" xlink:type="simple">PNCD</abbrev>, rio próximo ao Mirante do Cachoeirão, Água 10 station, 1191 m, 19.V.2021. <named-content xmlns:xlink="http://www.w3.org/1999/xlink" content-type="dwc:verbatimCoordinates" xlink:type="simple"><named-content content-type="geo-json" specific-use="{&#34;type&#34;:&#34;Point&#34;,&#34;coordinates&#34;:[-41.442900,-12.811000]}" id="NCID0EVIAK" xlink:type="simple">-12.8110, -41.4429</named-content></named-content>. J.M.S. Rodrigues col., <abbrev xmlns:xlink="http://www.w3.org/1999/xlink" xlink:title="Coleção Entomológica do Instituto Oswaldo Cruz" id="ABBRID0E1IAK" xlink:type="simple">CEIOC</abbrev> 81956.</p></tp:treatment-sec><tp:treatment-sec><!--Section generated to contain objects referenced in tp:taxon-treatment.--><fig id="F20" position="float" orientation="portrait"><object-id xmlns:xlink="http://www.w3.org/1999/xlink" content-type="doi" xlink:type="simple">10.3897/zookeys.1233.120598.figure10</object-id><object-id xmlns:xlink="http://www.w3.org/1999/xlink" content-type="arpha" xlink:type="simple">8C8876D8-3838-530C-8038-1B6679DE9CA3</object-id><label>Figure 10.</label><caption><p><tp:taxon-name><tp:taxon-name-part taxon-name-part-type="family">Notonectidae</tp:taxon-name-part></tp:taxon-name>, dorsal habitus of species found in this survey, male specimens <bold>A</bold><italic><tp:taxon-name><tp:taxon-name-part taxon-name-part-type="genus" reg="Buenoa">Buenoa</tp:taxon-name-part><tp:taxon-name-part taxon-name-part-type="species" reg="amnigenus">amnigenus</tp:taxon-name-part></tp:taxon-name></italic><bold>B</bold><italic><tp:taxon-name><tp:taxon-name-part taxon-name-part-type="genus" reg="Buenoa">B.</tp:taxon-name-part><tp:taxon-name-part taxon-name-part-type="species" reg="femoralis">femoralis</tp:taxon-name-part></tp:taxon-name></italic><bold>C</bold><italic><tp:taxon-name><tp:taxon-name-part taxon-name-part-type="genus" reg="Buenoa">B.</tp:taxon-name-part><tp:taxon-name-part taxon-name-part-type="species" reg="fuscipennis">fuscipennis</tp:taxon-name-part></tp:taxon-name></italic><bold>D</bold><italic><tp:taxon-name><tp:taxon-name-part taxon-name-part-type="genus" reg="Buenoa">B.</tp:taxon-name-part><tp:taxon-name-part taxon-name-part-type="species" reg="koina">koina</tp:taxon-name-part></tp:taxon-name></italic><bold>E</bold><italic><tp:taxon-name><tp:taxon-name-part taxon-name-part-type="genus" reg="Buenoa">B.</tp:taxon-name-part><tp:taxon-name-part taxon-name-part-type="species" reg="konta">konta</tp:taxon-name-part></tp:taxon-name></italic><bold>F</bold><italic><tp:taxon-name><tp:taxon-name-part taxon-name-part-type="genus" reg="Buenoa">B.</tp:taxon-name-part><tp:taxon-name-part taxon-name-part-type="species" reg="mutabilis">mutabilis</tp:taxon-name-part></tp:taxon-name></italic><bold>G</bold><italic><tp:taxon-name><tp:taxon-name-part taxon-name-part-type="genus" reg="Buenoa">B.</tp:taxon-name-part><tp:taxon-name-part taxon-name-part-type="species" reg="pallipes">pallipes</tp:taxon-name-part></tp:taxon-name></italic><bold>H</bold><italic><tp:taxon-name><tp:taxon-name-part taxon-name-part-type="genus" reg="Buenoa">B.</tp:taxon-name-part><tp:taxon-name-part taxon-name-part-type="species" reg="platycnemis">platycnemis</tp:taxon-name-part></tp:taxon-name></italic><bold>I</bold><italic><tp:taxon-name><tp:taxon-name-part taxon-name-part-type="genus" reg="Buenoa">B.</tp:taxon-name-part><tp:taxon-name-part taxon-name-part-type="species" reg="pseudomutabilis">pseudomutabilis</tp:taxon-name-part></tp:taxon-name></italic><bold>J</bold><italic><tp:taxon-name><tp:taxon-name-part taxon-name-part-type="genus" reg="Buenoa">B.</tp:taxon-name-part><tp:taxon-name-part taxon-name-part-type="species" reg="salutis">salutis</tp:taxon-name-part></tp:taxon-name></italic><bold>K</bold><italic><tp:taxon-name><tp:taxon-name-part taxon-name-part-type="genus" reg="Buenoa">B.</tp:taxon-name-part><tp:taxon-name-part taxon-name-part-type="species" reg="tarsalis">tarsalis</tp:taxon-name-part></tp:taxon-name></italic><bold>L</bold><italic><tp:taxon-name><tp:taxon-name-part taxon-name-part-type="genus" reg="Buenoa">B.</tp:taxon-name-part><tp:taxon-name-part taxon-name-part-type="species" reg="unguis">unguis</tp:taxon-name-part></tp:taxon-name></italic><bold>M</bold><italic><tp:taxon-name><tp:taxon-name-part taxon-name-part-type="genus" reg="Notonecta">Notonecta</tp:taxon-name-part><tp:taxon-name-part taxon-name-part-type="species" reg="disturbata">disturbata</tp:taxon-name-part></tp:taxon-name></italic><bold>N</bold><italic><tp:taxon-name><tp:taxon-name-part taxon-name-part-type="genus" reg="Enitharoides">Enitharoides</tp:taxon-name-part><tp:taxon-name-part taxon-name-part-type="species" reg="brasiliensis">brasiliensis</tp:taxon-name-part></tp:taxon-name></italic><bold>O</bold><italic><tp:taxon-name><tp:taxon-name-part taxon-name-part-type="genus" reg="Enitharoides">E.</tp:taxon-name-part><tp:taxon-name-part taxon-name-part-type="species" reg="tricomerus">tricomerus</tp:taxon-name-part></tp:taxon-name></italic><bold>P, Q</bold><italic><tp:taxon-name><tp:taxon-name-part taxon-name-part-type="genus" reg="Martarega">Martarega</tp:taxon-name-part><tp:taxon-name-part taxon-name-part-type="species" reg="bentoi">bentoi</tp:taxon-name-part></tp:taxon-name></italic><bold>R</bold><italic><tp:taxon-name><tp:taxon-name-part taxon-name-part-type="genus" reg="Martarega">M.</tp:taxon-name-part><tp:taxon-name-part taxon-name-part-type="species" reg="brasiliensis">brasiliensis</tp:taxon-name-part></tp:taxon-name></italic><bold>S</bold><italic><tp:taxon-name><tp:taxon-name-part taxon-name-part-type="genus" reg="Martarega">M.</tp:taxon-name-part><tp:taxon-name-part taxon-name-part-type="species" reg="membranacea">membranacea</tp:taxon-name-part></tp:taxon-name></italic>. <bold>A–D, F–H, J–O, Q–R</bold> are macropterous specimens; <bold>E, I, P, S</bold> are brachypterous specimens. Scale bars: 1 mm, unless otherwise indicated.</p></caption><graphic xmlns:xlink="http://www.w3.org/1999/xlink" xlink:href="zookeys-1233-245_article-120598__-g010.jpg" position="float" orientation="portrait" xlink:type="simple" id="oo_1296433.jpg"><uri content-type="original_file" xlink:type="simple">https://binary.pensoft.net/fig/1296433</uri></graphic></fig></tp:treatment-sec><ref-list><ref id="B44"><mixed-citation xmlns:xlink="http://www.w3.org/1999/xlink" xlink:type="simple"><person-group><name name-style="western"><surname>Kirkaldy</surname><given-names>GW</given-names></name></person-group> (<year>1904</year>) <article-title>Über Notonectiden.</article-title><source>Wiener Entomologische Zeitung</source><volume>23</volume>: <fpage>93</fpage>–<lpage>135</lpage>. <ext-link xlink:href="10.5962/bhl.part.27195" ext-link-type="doi" xlink:type="simple">https://doi.org/10.5962/bhl.part.27195</ext-link></mixed-citation></ref><ref id="B18"><mixed-citation xmlns:xlink="http://www.w3.org/1999/xlink" xlink:type="simple"><person-group><name name-style="western"><surname>Brooks</surname><given-names>GT</given-names></name></person-group> (<year>1953</year>) A new subgenus and species of <italic><tp:taxon-name><tp:taxon-name-part taxon-name-part-type="genus">Enithares</tp:taxon-name-part></tp:taxon-name></italic>. Journal of the Kansas Entomological Society 26(2): 74–75.</mixed-citation></ref><ref id="B84"><mixed-citation xmlns:xlink="http://www.w3.org/1999/xlink" xlink:type="simple"><person-group><name name-style="western"><surname>Štys</surname><given-names>P</given-names></name><name name-style="western"><surname>Říha</surname><given-names>P</given-names></name></person-group> (<year>1975</year>) <article-title>Studies on tertiary <tp:taxon-name><tp:taxon-name-part taxon-name-part-type="family">Notonectidae</tp:taxon-name-part></tp:taxon-name> from Central Europe (<tp:taxon-name><tp:taxon-name-part taxon-name-part-type="suborder">Heteroptera</tp:taxon-name-part></tp:taxon-name>). Acta Universitatis <tp:taxon-name><tp:taxon-name-part taxon-name-part-type="subfamily">Carolinae</tp:taxon-name-part></tp:taxon-name>.</article-title><source>Medica</source><volume>1973</volume>(<issue>4</issue>): <fpage>163</fpage>–<lpage>184</lpage>.</mixed-citation></ref><ref id="B61"><mixed-citation xmlns:xlink="http://www.w3.org/1999/xlink" xlink:type="simple"><person-group><name name-style="western"><surname>Nieser</surname><given-names>N</given-names></name><name name-style="western"><surname>Melo</surname><given-names>AL</given-names></name></person-group> (<year>1997</year>) <source>Os heterópteros aquáticos de Minas Gerais. Guia introdutório com chave de identificação para as espécies de <tp:taxon-name><tp:taxon-name-part taxon-name-part-type="infraorder">Nepomorpha</tp:taxon-name-part></tp:taxon-name> e <tp:taxon-name><tp:taxon-name-part taxon-name-part-type="infraorder">Gerromorpha</tp:taxon-name-part></tp:taxon-name>.</source><publisher-name>Universidade Federal de Minas Gerais</publisher-name>, <publisher-loc>Belo Horizonte, Minas Gerais</publisher-loc>, <size units="page">177 pp</size>.</mixed-citation></ref><ref id="B29"><mixed-citation xmlns:xlink="http://www.w3.org/1999/xlink" xlink:type="simple"><person-group><name name-style="western"><surname>Goulart</surname><given-names>M</given-names></name><name name-style="western"><surname>Melo</surname><given-names>AL</given-names></name><name name-style="western"><surname>Callisto</surname><given-names>M</given-names></name></person-group> (<year>2002</year>) <article-title>Qual a relação entre variáveis ambientais e a diversidade de heterópteros aquáticos em nascentes de altitude.</article-title><source>BIOS</source><volume>10</volume>(<issue>10</issue>): <fpage>63</fpage>–<lpage>76</lpage>.</mixed-citation></ref><ref id="B92"><mixed-citation xmlns:xlink="http://www.w3.org/1999/xlink" xlink:type="simple"><person-group><name name-style="western"><surname>Vianna</surname><given-names>GJC</given-names></name><name name-style="western"><surname>Melo</surname><given-names>AL</given-names></name></person-group> (<year>2003</year>) <article-title>Distribution patterns of aquatic and semi-aquatic <tp:taxon-name><tp:taxon-name-part taxon-name-part-type="suborder">Heteroptera</tp:taxon-name-part></tp:taxon-name> in Retiro das Pedras, Brumadinho, Minas Gerais, Brazil.</article-title><source>Lundiana : International Journal of Biodiversity</source><volume>4</volume>(<issue>2</issue>): <fpage>125</fpage>–<lpage>128</lpage>. <ext-link xlink:href="10.35699/2675-5327.2003.21865" ext-link-type="doi" xlink:type="simple">https://doi.org/10.35699/2675-5327.2003.21865</ext-link></mixed-citation></ref><ref id="B68"><mixed-citation xmlns:xlink="http://www.w3.org/1999/xlink" xlink:type="simple"><person-group><name name-style="western"><surname>Pelli</surname><given-names>A</given-names></name><name name-style="western"><surname>Nieser</surname><given-names>N</given-names></name><name name-style="western"><surname>Melo</surname><given-names>AL</given-names></name></person-group> (<year>2006</year>) <article-title><tp:taxon-name><tp:taxon-name-part taxon-name-part-type="infraorder">Nepomorpha</tp:taxon-name-part></tp:taxon-name> and <tp:taxon-name><tp:taxon-name-part taxon-name-part-type="infraorder">Gerromorpha</tp:taxon-name-part></tp:taxon-name> (<tp:taxon-name><tp:taxon-name-part taxon-name-part-type="class">Insecta</tp:taxon-name-part></tp:taxon-name>: <tp:taxon-name><tp:taxon-name-part taxon-name-part-type="suborder">Heteroptera</tp:taxon-name-part></tp:taxon-name>) from the Serra da Canastra, southwestern Minas Gerais State, Brazil.</article-title><source>Lundiana</source><volume>7</volume>(<issue>1</issue>): <fpage>67</fpage>–<lpage>72</lpage>. <ext-link xlink:href="10.35699/2675-5327.2006.22190" ext-link-type="doi" xlink:type="simple">https://doi.org/10.35699/2675-5327.2006.22190</ext-link></mixed-citation></ref><ref id="B82"><mixed-citation xmlns:xlink="http://www.w3.org/1999/xlink" xlink:type="simple"><person-group><name name-style="western"><surname>Souza</surname><given-names>MAA</given-names></name><name name-style="western"><surname>Melo</surname><given-names>AL</given-names></name><name name-style="western"><surname>Vianna</surname><given-names>GJC</given-names></name></person-group> (<year>2006</year>) <article-title>Heterópteros aquáticos oriundos do Município de Mariana, MG.</article-title><source>Neotropical Entomology</source><volume>35</volume>(<issue>6</issue>): <fpage>803</fpage>–<lpage>810</lpage>. <ext-link xlink:href="10.1590/S1519-566X2006000600013" ext-link-type="doi" xlink:type="simple">https://doi.org/10.1590/S1519-566X2006000600013</ext-link></mixed-citation></ref><ref id="B16"><mixed-citation xmlns:xlink="http://www.w3.org/1999/xlink" xlink:type="simple"><person-group><name name-style="western"><surname>Barbosa</surname><given-names>JF</given-names></name><name name-style="western"><surname>Ribeiro</surname><given-names>JRI</given-names></name><name name-style="western"><surname>Nessimian</surname><given-names>JL</given-names></name></person-group> (<year>2017</year>) <article-title>Resurrecting the genus <italic><tp:taxon-name><tp:taxon-name-part taxon-name-part-type="genus">Enitharoides</tp:taxon-name-part></tp:taxon-name></italic> Brooks, 1953 (<tp:taxon-name><tp:taxon-name-part taxon-name-part-type="suborder">Heteroptera</tp:taxon-name-part></tp:taxon-name>: <tp:taxon-name><tp:taxon-name-part taxon-name-part-type="infraorder">Nepomorpha</tp:taxon-name-part></tp:taxon-name>: <tp:taxon-name><tp:taxon-name-part taxon-name-part-type="family">Notonectidae</tp:taxon-name-part></tp:taxon-name>): description of three new species and redescription of <italic><tp:taxon-name><tp:taxon-name-part taxon-name-part-type="genus">Enitharoides</tp:taxon-name-part><tp:taxon-name-part taxon-name-part-type="species">brasiliensis</tp:taxon-name-part></tp:taxon-name></italic> (Spinola, 1837), comb. nov.</article-title><source>Zootaxa</source><volume>4323</volume>(<issue>4</issue>): <fpage>469</fpage>–<lpage>486</lpage>. <ext-link xlink:href="10.11646/zootaxa.4323.4.2" ext-link-type="doi" xlink:type="simple">https://doi.org/10.11646/zootaxa.4323.4.2</ext-link></mixed-citation></ref><ref id="B33"><mixed-citation xmlns:xlink="http://www.w3.org/1999/xlink" xlink:type="simple"><person-group><name name-style="western"><surname>Henriques-Oliveira</surname><given-names>AL</given-names></name><name name-style="western"><surname>Nessimian</surname><given-names>JL</given-names></name></person-group> (<year>2010</year>) <article-title>Aquatic macroinvertebrate diversity and composition in streams along an altitudinal gradient in Southeastern Brazil.</article-title><source>Biota Neotropica</source><volume>10</volume>(<issue>3</issue>): <fpage>115</fpage>–<lpage>128</lpage>. <ext-link xlink:href="10.1590/S1676-06032010000300012" ext-link-type="doi" xlink:type="simple">https://doi.org/10.1590/S1676-06032010000300012</ext-link></mixed-citation></ref><ref id="B74"><mixed-citation xmlns:xlink="http://www.w3.org/1999/xlink" xlink:type="simple"><person-group><name name-style="western"><surname>Ribeiro</surname><given-names>JRI</given-names></name><name name-style="western"><surname>Moreira</surname><given-names>FFF</given-names></name><name name-style="western"><surname>Alecrim</surname><given-names>VP</given-names></name><name name-style="western"><surname>Barbosa</surname><given-names>JF</given-names></name><name name-style="western"><surname>Nessimian</surname><given-names>JL</given-names></name></person-group> (<year>2010</year>) <article-title>Espécies de heterópteros dulçaqüícolas (<tp:taxon-name><tp:taxon-name-part taxon-name-part-type="order">Hemiptera</tp:taxon-name-part></tp:taxon-name>, <tp:taxon-name><tp:taxon-name-part taxon-name-part-type="suborder">Heteroptera</tp:taxon-name-part></tp:taxon-name>, <tp:taxon-name><tp:taxon-name-part taxon-name-part-type="infraorder">Gerromorpha</tp:taxon-name-part></tp:taxon-name> e <tp:taxon-name><tp:taxon-name-part taxon-name-part-type="infraorder">Nepomorpha</tp:taxon-name-part></tp:taxon-name>) registradas no Estado do Rio de Janeiro, Brasil.</article-title><source>Publicaçoes Avulsas do Museu Nacional</source><volume>67</volume>(<issue>3–4</issue>): <fpage>303</fpage>–<lpage>312</lpage>.</mixed-citation></ref><ref id="B23"><mixed-citation xmlns:xlink="http://www.w3.org/1999/xlink" xlink:type="simple"><person-group><name name-style="western"><surname>Cordeiro</surname><given-names>IRS</given-names></name><name name-style="western"><surname>Moreira</surname><given-names>FFF</given-names></name></person-group> (<year>2015</year>) New distributional data on aquatic and semiaquatic bugs (<tp:taxon-name><tp:taxon-name-part taxon-name-part-type="order">Hemiptera</tp:taxon-name-part></tp:taxon-name>: <tp:taxon-name><tp:taxon-name-part taxon-name-part-type="suborder">Heteroptera</tp:taxon-name-part></tp:taxon-name>: <tp:taxon-name><tp:taxon-name-part taxon-name-part-type="infraorder">Gerromorpha</tp:taxon-name-part></tp:taxon-name> &amp; <tp:taxon-name><tp:taxon-name-part taxon-name-part-type="infraorder">Nepomorpha</tp:taxon-name-part></tp:taxon-name>) from South America. Biodiversity Data Journal 3: e4913. <ext-link xlink:href="10.3897/BDJ.3.e4913" ext-link-type="doi" xlink:type="simple">https://doi.org/10.3897/BDJ.3.e4913</ext-link></mixed-citation></ref></ref-list></tp:taxon-treatment>
