# Supplementary material for: ﻿Survey of the Notonectidae (Insecta, Hemiptera, Heteroptera, Nepomorpha) from northeastern Brazil
Source: Zookeys. 2025 Apr 1;1233:245–88. doi: 10.3897/zookeys.1233.120598 (PMC11979616; doi:10.3897/zookeys.1233.120598)
Supplement: XML Treatment for Martarega bentoi [file zookeys.1233.120598-treatment16.xml]

<!DOCTYPE tp:taxon-treatment
  PUBLIC "-//TaxonX//DTD Taxonomic Treatment Publishing DTD v0 20100105//EN" "tax-treatment-NSO.dtd">
<tp:taxon-treatment xmlns:tp="http://www.plazi.org/taxpub"><tp:treatment-meta><kwd-group><label>Taxon classification</label><kwd>
                <named-content content-type="kingdom">Animalia</named-content>
              </kwd></kwd-group><mixed-citation publication-type="journal"><person-group><name><surname>Jordão</surname><given-names>Rafael</given-names></name><name><surname>Barbosa</surname><given-names>Julianna Freires</given-names></name><name><surname>Moreira</surname><given-names>Felipe Ferraz Figueiredo</given-names></name></person-group><article-title>﻿Survey of the <tp:taxon-name><tp:taxon-name-part taxon-name-part-type="family">Notonectidae</tp:taxon-name-part></tp:taxon-name> (<tp:taxon-name><tp:taxon-name-part taxon-name-part-type="class">Insecta</tp:taxon-name-part></tp:taxon-name>, <tp:taxon-name><tp:taxon-name-part taxon-name-part-type="order">Hemiptera</tp:taxon-name-part></tp:taxon-name>, <tp:taxon-name><tp:taxon-name-part taxon-name-part-type="suborder">Heteroptera</tp:taxon-name-part></tp:taxon-name>, <tp:taxon-name><tp:taxon-name-part taxon-name-part-type="infraorder">Nepomorpha</tp:taxon-name-part></tp:taxon-name>) from northeastern Brazil</article-title><source>Zookeys</source><day>01</day><month>04</month><year>2025</year><volume>1233</volume><fpage>245</fpage><lpage>288</lpage><pub-id pub-id-type="doi">10.3897/zookeys.1233.120598</pub-id></mixed-citation></tp:treatment-meta><tp:nomenclature><label>﻿</label><tp:taxon-name>
              <object-id xmlns:xlink="http://www.w3.org/1999/xlink" content-type="arpha" xlink:type="simple">86D1416C-3DEC-55DA-B39F-1F612FF641E2</object-id>
              <tp:taxon-name-part taxon-name-part-type="genus" reg="Martarega">Martarega</tp:taxon-name-part>
              <tp:taxon-name-part taxon-name-part-type="species" reg="bentoi">bentoi</tp:taxon-name-part>
            </tp:taxon-name><tp:taxon-authority>Truxal, 1949</tp:taxon-authority><xref ref-type="fig" rid="F20">Fig. 10P, Q</xref><tp:nomenclature-citation-list><tp:nomenclature-citation><tp:taxon-name>
                  <tp:taxon-name-part taxon-name-part-type="genus" reg="Martarega">Martarega</tp:taxon-name-part>
                  <tp:taxon-name-part taxon-name-part-type="species" reg="bentoi">bentoi</tp:taxon-name-part>
                </tp:taxon-name><comment>Truxal, 1949: 22, 23, figs 7, 8 [original description].</comment></tp:nomenclature-citation></tp:nomenclature-citation-list></tp:nomenclature><tp:treatment-sec sec-type="diagnosis" id="SECID0EMQAK"><title>Diagnosis.</title><p>Male length 5.2–5.3 mm. Ocular commissure &gt; 1/3 of eye width. Scutellum with hyaline apex; ventral surface of middle trochanter with a group of ensiform bristles. Hemelytra of brachypterous specimens with medial longitudinal hyaline stripe wide, tapering from base of hemelytra up to coastal margin in membrane suture; wide range of hemelytral process stripe, 25% up to 40% of hemelytral length; hemelytral process shorter than membrane length (Fig. <xref ref-type="fig" rid="F9">9A</xref>).</p><fig id="F9" position="float" orientation="portrait"><object-id xmlns:xlink="http://www.w3.org/1999/xlink" content-type="doi" xlink:type="simple">10.3897/zookeys.1233.120598.figure9</object-id><object-id xmlns:xlink="http://www.w3.org/1999/xlink" content-type="arpha" xlink:type="simple">18DC848A-E53E-5C0B-A210-63E4DB785DD8</object-id><label>Figure 9.</label><caption><p><italic><tp:taxon-name><tp:taxon-name-part taxon-name-part-type="genus" reg="Martarega">Martarega</tp:taxon-name-part></tp:taxon-name></italic>, aspect of brachypterous male hemelytra, lateral view; hyaline portions are represented as undotted, modified from <xref ref-type="bibr" rid="B6">Barbosa 2014</xref><bold>A</bold><italic><tp:taxon-name><tp:taxon-name-part taxon-name-part-type="genus" reg="Martarega">Martarega</tp:taxon-name-part><tp:taxon-name-part taxon-name-part-type="species" reg="bentoi">bentoi</tp:taxon-name-part></tp:taxon-name></italic><bold>B</bold><italic><tp:taxon-name><tp:taxon-name-part taxon-name-part-type="genus" reg="Martarega">M.</tp:taxon-name-part><tp:taxon-name-part taxon-name-part-type="species" reg="brasiliensis">brasiliensis</tp:taxon-name-part></tp:taxon-name></italic><bold>C</bold><italic><tp:taxon-name><tp:taxon-name-part taxon-name-part-type="genus" reg="Martarega">M.</tp:taxon-name-part><tp:taxon-name-part taxon-name-part-type="species" reg="membranacea">membranacea</tp:taxon-name-part></tp:taxon-name></italic>. Abbreviations: cc = claval commissure, hp = hemelytral process, hs = hemelytral process stripe, ms = medial longitudinal stripe.</p></caption><graphic xmlns:xlink="http://www.w3.org/1999/xlink" xlink:href="zookeys-1233-245_article-120598__-g009.jpg" position="float" orientation="portrait" xlink:type="simple" id="oo_1296432.jpg"><uri content-type="original_file" xlink:type="simple">https://binary.pensoft.net/fig/1296432</uri></graphic></fig><fig id="F20" position="float" orientation="portrait"><object-id xmlns:xlink="http://www.w3.org/1999/xlink" content-type="doi" xlink:type="simple">10.3897/zookeys.1233.120598.figure10</object-id><object-id xmlns:xlink="http://www.w3.org/1999/xlink" content-type="arpha" xlink:type="simple">8C8876D8-3838-530C-8038-1B6679DE9CA3</object-id><label>Figure 10.</label><caption><p><tp:taxon-name><tp:taxon-name-part taxon-name-part-type="family">Notonectidae</tp:taxon-name-part></tp:taxon-name>, dorsal habitus of species found in this survey, male specimens <bold>A</bold><italic><tp:taxon-name><tp:taxon-name-part taxon-name-part-type="genus" reg="Buenoa">Buenoa</tp:taxon-name-part><tp:taxon-name-part taxon-name-part-type="species" reg="amnigenus">amnigenus</tp:taxon-name-part></tp:taxon-name></italic><bold>B</bold><italic><tp:taxon-name><tp:taxon-name-part taxon-name-part-type="genus" reg="Buenoa">B.</tp:taxon-name-part><tp:taxon-name-part taxon-name-part-type="species" reg="femoralis">femoralis</tp:taxon-name-part></tp:taxon-name></italic><bold>C</bold><italic><tp:taxon-name><tp:taxon-name-part taxon-name-part-type="genus" reg="Buenoa">B.</tp:taxon-name-part><tp:taxon-name-part taxon-name-part-type="species" reg="fuscipennis">fuscipennis</tp:taxon-name-part></tp:taxon-name></italic><bold>D</bold><italic><tp:taxon-name><tp:taxon-name-part taxon-name-part-type="genus" reg="Buenoa">B.</tp:taxon-name-part><tp:taxon-name-part taxon-name-part-type="species" reg="koina">koina</tp:taxon-name-part></tp:taxon-name></italic><bold>E</bold><italic><tp:taxon-name><tp:taxon-name-part taxon-name-part-type="genus" reg="Buenoa">B.</tp:taxon-name-part><tp:taxon-name-part taxon-name-part-type="species" reg="konta">konta</tp:taxon-name-part></tp:taxon-name></italic><bold>F</bold><italic><tp:taxon-name><tp:taxon-name-part taxon-name-part-type="genus" reg="Buenoa">B.</tp:taxon-name-part><tp:taxon-name-part taxon-name-part-type="species" reg="mutabilis">mutabilis</tp:taxon-name-part></tp:taxon-name></italic><bold>G</bold><italic><tp:taxon-name><tp:taxon-name-part taxon-name-part-type="genus" reg="Buenoa">B.</tp:taxon-name-part><tp:taxon-name-part taxon-name-part-type="species" reg="pallipes">pallipes</tp:taxon-name-part></tp:taxon-name></italic><bold>H</bold><italic><tp:taxon-name><tp:taxon-name-part taxon-name-part-type="genus" reg="Buenoa">B.</tp:taxon-name-part><tp:taxon-name-part taxon-name-part-type="species" reg="platycnemis">platycnemis</tp:taxon-name-part></tp:taxon-name></italic><bold>I</bold><italic><tp:taxon-name><tp:taxon-name-part taxon-name-part-type="genus" reg="Buenoa">B.</tp:taxon-name-part><tp:taxon-name-part taxon-name-part-type="species" reg="pseudomutabilis">pseudomutabilis</tp:taxon-name-part></tp:taxon-name></italic><bold>J</bold><italic><tp:taxon-name><tp:taxon-name-part taxon-name-part-type="genus" reg="Buenoa">B.</tp:taxon-name-part><tp:taxon-name-part taxon-name-part-type="species" reg="salutis">salutis</tp:taxon-name-part></tp:taxon-name></italic><bold>K</bold><italic><tp:taxon-name><tp:taxon-name-part taxon-name-part-type="genus" reg="Buenoa">B.</tp:taxon-name-part><tp:taxon-name-part taxon-name-part-type="species" reg="tarsalis">tarsalis</tp:taxon-name-part></tp:taxon-name></italic><bold>L</bold><italic><tp:taxon-name><tp:taxon-name-part taxon-name-part-type="genus" reg="Buenoa">B.</tp:taxon-name-part><tp:taxon-name-part taxon-name-part-type="species" reg="unguis">unguis</tp:taxon-name-part></tp:taxon-name></italic><bold>M</bold><italic><tp:taxon-name><tp:taxon-name-part taxon-name-part-type="genus" reg="Notonecta">Notonecta</tp:taxon-name-part><tp:taxon-name-part taxon-name-part-type="species" reg="disturbata">disturbata</tp:taxon-name-part></tp:taxon-name></italic><bold>N</bold><italic><tp:taxon-name><tp:taxon-name-part taxon-name-part-type="genus" reg="Enitharoides">Enitharoides</tp:taxon-name-part><tp:taxon-name-part taxon-name-part-type="species" reg="brasiliensis">brasiliensis</tp:taxon-name-part></tp:taxon-name></italic><bold>O</bold><italic><tp:taxon-name><tp:taxon-name-part taxon-name-part-type="genus" reg="Enitharoides">E.</tp:taxon-name-part><tp:taxon-name-part taxon-name-part-type="species" reg="tricomerus">tricomerus</tp:taxon-name-part></tp:taxon-name></italic><bold>P, Q</bold><italic><tp:taxon-name><tp:taxon-name-part taxon-name-part-type="genus" reg="Martarega">Martarega</tp:taxon-name-part><tp:taxon-name-part taxon-name-part-type="species" reg="bentoi">bentoi</tp:taxon-name-part></tp:taxon-name></italic><bold>R</bold><italic><tp:taxon-name><tp:taxon-name-part taxon-name-part-type="genus" reg="Martarega">M.</tp:taxon-name-part><tp:taxon-name-part taxon-name-part-type="species" reg="brasiliensis">brasiliensis</tp:taxon-name-part></tp:taxon-name></italic><bold>S</bold><italic><tp:taxon-name><tp:taxon-name-part taxon-name-part-type="genus" reg="Martarega">M.</tp:taxon-name-part><tp:taxon-name-part taxon-name-part-type="species" reg="membranacea">membranacea</tp:taxon-name-part></tp:taxon-name></italic>. <bold>A–D, F–H, J–O, Q–R</bold> are macropterous specimens; <bold>E, I, P, S</bold> are brachypterous specimens. Scale bars: 1 mm, unless otherwise indicated.</p></caption><graphic xmlns:xlink="http://www.w3.org/1999/xlink" xlink:href="zookeys-1233-245_article-120598__-g010.jpg" position="float" orientation="portrait" xlink:type="simple" id="oo_1296433.jpg"><uri content-type="original_file" xlink:type="simple">https://binary.pensoft.net/fig/1296433</uri></graphic></fig><fig id="F10" position="float" orientation="portrait"><object-id xmlns:xlink="http://www.w3.org/1999/xlink" content-type="doi" xlink:type="simple">10.3897/zookeys.1233.120598.figure11</object-id><object-id xmlns:xlink="http://www.w3.org/1999/xlink" content-type="arpha" xlink:type="simple">48538CFB-F531-5354-92C7-A2235A506A74</object-id><label>Figure 11.</label><caption><p>New records of <tp:taxon-name><tp:taxon-name-part taxon-name-part-type="family">Notonectidae</tp:taxon-name-part></tp:taxon-name> species in Alagoas State, Brazil.</p></caption><graphic xmlns:xlink="http://www.w3.org/1999/xlink" xlink:href="zookeys-1233-245_article-120598__-g011.jpg" position="float" orientation="portrait" xlink:type="simple" id="oo_1296434.jpg"><uri content-type="original_file" xlink:type="simple">https://binary.pensoft.net/fig/1296434</uri></graphic></fig><fig id="F11" position="float" orientation="portrait"><object-id xmlns:xlink="http://www.w3.org/1999/xlink" content-type="doi" xlink:type="simple">10.3897/zookeys.1233.120598.figure12</object-id><object-id xmlns:xlink="http://www.w3.org/1999/xlink" content-type="arpha" xlink:type="simple">5AE4B800-085F-539B-B8F0-1968BF2400B1</object-id><label>Figure 12.</label><caption><p>New records of <tp:taxon-name><tp:taxon-name-part taxon-name-part-type="family">Notonectidae</tp:taxon-name-part></tp:taxon-name> species in Parque Nacional da Chapada Diamantina, Bahia State, Brazil.</p></caption><graphic xmlns:xlink="http://www.w3.org/1999/xlink" xlink:href="zookeys-1233-245_article-120598__-g012.jpg" position="float" orientation="portrait" xlink:type="simple" id="oo_1296435.jpg"><uri content-type="original_file" xlink:type="simple">https://binary.pensoft.net/fig/1296435</uri></graphic></fig><fig id="F12" position="float" orientation="portrait"><object-id xmlns:xlink="http://www.w3.org/1999/xlink" content-type="doi" xlink:type="simple">10.3897/zookeys.1233.120598.figure13</object-id><object-id xmlns:xlink="http://www.w3.org/1999/xlink" content-type="arpha" xlink:type="simple">1FDE520D-0D7C-5C1C-8274-2411A90D7BEB</object-id><label>Figure 13.</label><caption><p>New records of <tp:taxon-name><tp:taxon-name-part taxon-name-part-type="family">Notonectidae</tp:taxon-name-part></tp:taxon-name> species in Estação Ecológica de Aiuaba, Ceará State, Brazil.</p></caption><graphic xmlns:xlink="http://www.w3.org/1999/xlink" xlink:href="zookeys-1233-245_article-120598__-g013.jpg" position="float" orientation="portrait" xlink:type="simple" id="oo_1296436.jpg"><uri content-type="original_file" xlink:type="simple">https://binary.pensoft.net/fig/1296436</uri></graphic></fig><fig id="F13" position="float" orientation="portrait"><object-id xmlns:xlink="http://www.w3.org/1999/xlink" content-type="doi" xlink:type="simple">10.3897/zookeys.1233.120598.figure14</object-id><object-id xmlns:xlink="http://www.w3.org/1999/xlink" content-type="arpha" xlink:type="simple">04CD8B56-478A-5EE8-81D2-B7066208F6EF</object-id><label>Figure 14.</label><caption><p>New records of <tp:taxon-name><tp:taxon-name-part taxon-name-part-type="family">Notonectidae</tp:taxon-name-part></tp:taxon-name> species in Parque Nacional do Catimbau, Pernambuco State, Brazil.</p></caption><graphic xmlns:xlink="http://www.w3.org/1999/xlink" xlink:href="zookeys-1233-245_article-120598__-g014.jpg" position="float" orientation="portrait" xlink:type="simple" id="oo_1296437.jpg"><uri content-type="original_file" xlink:type="simple">https://binary.pensoft.net/fig/1296437</uri></graphic></fig><fig id="F14" position="float" orientation="portrait"><object-id xmlns:xlink="http://www.w3.org/1999/xlink" content-type="doi" xlink:type="simple">10.3897/zookeys.1233.120598.figure15</object-id><object-id xmlns:xlink="http://www.w3.org/1999/xlink" content-type="arpha" xlink:type="simple">3E438B1C-A701-56E9-A508-CD94B36237F4</object-id><label>Figure 15.</label><caption><p>New records of <tp:taxon-name><tp:taxon-name-part taxon-name-part-type="family">Notonectidae</tp:taxon-name-part></tp:taxon-name> species in Parque Nacional da Serra das Confusões Piauí State, Brazil.</p></caption><graphic xmlns:xlink="http://www.w3.org/1999/xlink" xlink:href="zookeys-1233-245_article-120598__-g015.jpg" position="float" orientation="portrait" xlink:type="simple" id="oo_1296438.jpg"><uri content-type="original_file" xlink:type="simple">https://binary.pensoft.net/fig/1296438</uri></graphic></fig><fig id="F15" position="float" orientation="portrait"><object-id xmlns:xlink="http://www.w3.org/1999/xlink" content-type="doi" xlink:type="simple">10.3897/zookeys.1233.120598.figure16</object-id><object-id xmlns:xlink="http://www.w3.org/1999/xlink" content-type="arpha" xlink:type="simple">0D8E839C-EAD5-58F7-879E-F2AF8EC02DE5</object-id><label>Figure 16.</label><caption><p>New records of <tp:taxon-name><tp:taxon-name-part taxon-name-part-type="family">Notonectidae</tp:taxon-name-part></tp:taxon-name> species in Sergipe State, Brazil.</p></caption><graphic xmlns:xlink="http://www.w3.org/1999/xlink" xlink:href="zookeys-1233-245_article-120598__-g016.jpg" position="float" orientation="portrait" xlink:type="simple" id="oo_1296439.jpg"><uri content-type="original_file" xlink:type="simple">https://binary.pensoft.net/fig/1296439</uri></graphic></fig><fig id="F16" position="float" orientation="portrait"><object-id xmlns:xlink="http://www.w3.org/1999/xlink" content-type="doi" xlink:type="simple">10.3897/zookeys.1233.120598.figure17</object-id><object-id xmlns:xlink="http://www.w3.org/1999/xlink" content-type="arpha" xlink:type="simple">DED63132-F73B-5559-B968-66C51223CC33</object-id><label>Figure 17.</label><caption><p>Aspects of some localities surveyed in Parque Nacional da Chapada Diamantina, Bahia State, Brazil, 2018 <bold>A</bold> Água 1 station <bold>B</bold> Água 2 station <bold>C</bold> Água 3 station <bold>D</bold> Água 8 station <bold>E</bold> Água 6 station <bold>F</bold> Água 4 station <bold>G</bold> Água 7 station <bold>H</bold> Água 5 station <bold>I</bold> Água 11 station <bold>J</bold> Água 9 station.</p></caption><graphic xmlns:xlink="http://www.w3.org/1999/xlink" xlink:href="zookeys-1233-245_article-120598__-g017.jpg" position="float" orientation="portrait" xlink:type="simple" id="oo_1296440.jpg"><uri content-type="original_file" xlink:type="simple">https://binary.pensoft.net/fig/1296440</uri></graphic></fig><fig id="F17" position="float" orientation="portrait"><object-id xmlns:xlink="http://www.w3.org/1999/xlink" content-type="doi" xlink:type="simple">10.3897/zookeys.1233.120598.figure18</object-id><object-id xmlns:xlink="http://www.w3.org/1999/xlink" content-type="arpha" xlink:type="simple">C2A2DA6F-0F2C-5254-875D-F32D32EC95DD</object-id><label>Figure 18.</label><caption><p>Aspects of some localities surveyed in Estação Ecológica de Aiuaba, Ceará State, Brazil, 2019 <bold>A</bold> Água 2 station <bold>B</bold> Água 3 station <bold>C</bold> Água 4 station <bold>D</bold> Água 5 station <bold>E</bold> Água 6 station <bold>F</bold> Água 7 station <bold>G</bold> Água 10 station <bold>H</bold> Água 13 station.</p></caption><graphic xmlns:xlink="http://www.w3.org/1999/xlink" xlink:href="zookeys-1233-245_article-120598__-g018.jpg" position="float" orientation="portrait" xlink:type="simple" id="oo_1296441.jpg"><uri content-type="original_file" xlink:type="simple">https://binary.pensoft.net/fig/1296441</uri></graphic></fig><fig id="F18" position="float" orientation="portrait"><object-id xmlns:xlink="http://www.w3.org/1999/xlink" content-type="doi" xlink:type="simple">10.3897/zookeys.1233.120598.figure19</object-id><object-id xmlns:xlink="http://www.w3.org/1999/xlink" content-type="arpha" xlink:type="simple">01DF1EEE-9ECA-5CD4-81F0-0F69570C8664</object-id><label>Figure 19.</label><caption><p>Aspects of some localities surveyed in Parque Nacional do Catimbau, Pernambuco State, Brazil, 2019 <bold>A</bold> Água 2 station <bold>B</bold> Água 4 station <bold>C</bold> Água 8 station <bold>D</bold> Água 6 station <bold>E</bold> Água 12 station <bold>F</bold> Água 11 station <bold>G</bold> Água 12 station <bold>H</bold> Água 13 station.</p></caption><graphic xmlns:xlink="http://www.w3.org/1999/xlink" xlink:href="zookeys-1233-245_article-120598__-g019.jpg" position="float" orientation="portrait" xlink:type="simple" id="oo_1296442.jpg"><uri content-type="original_file" xlink:type="simple">https://binary.pensoft.net/fig/1296442</uri></graphic></fig><fig id="F19" position="float" orientation="portrait"><object-id xmlns:xlink="http://www.w3.org/1999/xlink" content-type="doi" xlink:type="simple">10.3897/zookeys.1233.120598.figure20</object-id><object-id xmlns:xlink="http://www.w3.org/1999/xlink" content-type="arpha" xlink:type="simple">B2A1D3A3-D251-57A2-B063-1031D4302425</object-id><label>Figure 20.</label><caption><p>Aspects of some localities surveyed in Parque Nacional da Serra das Confusões, Piauí State, Brazil, 2018 <bold>A</bold> Água 4 station <bold>B</bold> Água 6 station <bold>C</bold> Água 3 station <bold>D</bold> Água 4 station <bold>E</bold> Água 13 station <bold>F</bold> Água 8 station <bold>G</bold> Água 12 station <bold>H</bold> Água 9 station <bold>I</bold> Água 7 station <bold>J</bold> Água 2 station <bold>K</bold> Água 5 station <bold>L</bold> Água 11 station.</p></caption><graphic xmlns:xlink="http://www.w3.org/1999/xlink" xlink:href="zookeys-1233-245_article-120598__-g020.jpg" position="float" orientation="portrait" xlink:type="simple" id="oo_1296443.jpg"><uri content-type="original_file" xlink:type="simple">https://binary.pensoft.net/fig/1296443</uri></graphic></fig></tp:treatment-sec><tp:treatment-sec sec-type="Taxonomic notes" id="SECID0EBCBK"><title>Taxonomic notes.</title><p><italic><tp:taxon-name><tp:taxon-name-part taxon-name-part-type="genus" reg="Martarega">Martarega</tp:taxon-name-part><tp:taxon-name-part taxon-name-part-type="species" reg="bentoi">bentoi</tp:taxon-name-part></tp:taxon-name></italic> is a medium-sized species that is very common and widespread in Brazil. It is very similar to <italic><tp:taxon-name><tp:taxon-name-part taxon-name-part-type="genus" reg="Martarega">M.</tp:taxon-name-part><tp:taxon-name-part taxon-name-part-type="species" reg="uruguayensis">uruguayensis</tp:taxon-name-part></tp:taxon-name></italic> (Berg, 1883), but can be distinguished from it after examination of the hyaline band on the hemelytra of coleopteroid specimens (Fig. <xref ref-type="fig" rid="F9">9A</xref>), or the different position of the ensiform bristles on the middle trochanter. Also, it differs from <italic><tp:taxon-name><tp:taxon-name-part taxon-name-part-type="genus" reg="Martarega">Martarega</tp:taxon-name-part><tp:taxon-name-part taxon-name-part-type="species" reg="brasiliensis">brasiliensis</tp:taxon-name-part></tp:taxon-name></italic> and <italic><tp:taxon-name><tp:taxon-name-part taxon-name-part-type="genus" reg="Martarega">M.</tp:taxon-name-part><tp:taxon-name-part taxon-name-part-type="species" reg="membranacea">membranacea</tp:taxon-name-part></tp:taxon-name></italic>, the other two species found in this survey, by the combination of a scutellum with a hyaline apex and the middle trochanter with ensiform bristles.</p></tp:treatment-sec><tp:treatment-sec sec-type="distribution" id="SECID0EXDBK"><title>Distribution.</title><p>Argentina (<xref ref-type="bibr" rid="B50">Mazzucconi 2008</xref>). Brazil: <abbrev xmlns:xlink="http://www.w3.org/1999/xlink" xlink:title="Alagoas" id="ABBRID0EBEBK" xlink:type="simple">AL</abbrev> [new record], <abbrev xmlns:xlink="http://www.w3.org/1999/xlink" xlink:title="Bahia" id="ABBRID0EFEBK" xlink:type="simple">BA</abbrev> (<xref ref-type="bibr" rid="B54">Moreira et al. 2016</xref>; this work), <abbrev xmlns:xlink="http://www.w3.org/1999/xlink" xlink:title="Ceará" id="ABBRID0ENEBK" xlink:type="simple">CE</abbrev> (<xref ref-type="bibr" rid="B85">Takiya et al. 2016</xref>; this work), <abbrev xmlns:xlink="http://www.w3.org/1999/xlink" xlink:title="Goiás" id="ABBRID0EVEBK" xlink:type="simple">GO</abbrev> (<xref ref-type="bibr" rid="B7">Barbosa and Dias-Silva 2017</xref>), <abbrev xmlns:xlink="http://www.w3.org/1999/xlink" xlink:title="Minas Gerais" id="ABBRID0E4EBK" xlink:type="simple">MG</abbrev> (<xref ref-type="bibr" rid="B11">Barbosa and Rodrigues 2013</xref>; <xref ref-type="bibr" rid="B31">Gutiérrez et al. 2017b</xref>; <xref ref-type="bibr" rid="B64">Novais et al. 2017</xref>), <abbrev xmlns:xlink="http://www.w3.org/1999/xlink" xlink:title="Mato Grosso" id="ABBRID0ENFBK" xlink:type="simple">MT</abbrev> (<xref ref-type="bibr" rid="B8">Barbosa and Giehl 2014</xref>), <abbrev xmlns:xlink="http://www.w3.org/1999/xlink" xlink:title="Pernambuco" id="ABBRID0EVFBK" xlink:type="simple">PE</abbrev> (<xref ref-type="bibr" rid="B86">Truxal 1949</xref>, this work), <abbrev xmlns:xlink="http://www.w3.org/1999/xlink" xlink:title="Piauí" id="ABBRID0E4FBK" xlink:type="simple">PI</abbrev> (<xref ref-type="bibr" rid="B11">Barbosa and Rodrigues 2013</xref>), <abbrev xmlns:xlink="http://www.w3.org/1999/xlink" xlink:title="Rio de Janeiro" id="ABBRID0EFGBK" xlink:type="simple">RJ</abbrev> (<xref ref-type="bibr" rid="B23">Cordeiro and Moreira 2015</xref>), <abbrev xmlns:xlink="http://www.w3.org/1999/xlink" xlink:title="Sergipe" id="ABBRID0ENGBK" xlink:type="simple">SE</abbrev> [new record].</p></tp:treatment-sec><tp:treatment-sec sec-type="material" id="SECID0ERGBK"><title>Material examined.</title><p>Brazil, !<abbrev xmlns:xlink="http://www.w3.org/1999/xlink" xlink:title="Alagoas" id="ABBRID0EXGBK" xlink:type="simple">AL</abbrev>, 2018: 1 ♂: Murici municipality, <abbrev xmlns:xlink="http://www.w3.org/1999/xlink" xlink:title="Estação Ecológica de Murici" id="ABBRID0E2GBK" xlink:type="simple">EEM</abbrev>, EEM5 station 28.IV.2018. <named-content xmlns:xlink="http://www.w3.org/1999/xlink" content-type="dwc:verbatimCoordinates" xlink:type="simple"><named-content content-type="geo-json" specific-use="{&#34;type&#34;:&#34;Point&#34;,&#34;coordinates&#34;:[-35.801000,-9.254000]}" id="NCID0ECHBK" xlink:type="simple">-9.2540, -35.8010</named-content></named-content>. C.F.B. Floriano, J.M.S. Rodrigues &amp; O.M. Magalhães cols., <abbrev xmlns:xlink="http://www.w3.org/1999/xlink" xlink:title="Coleção Entomológica do Instituto Oswaldo Cruz" id="ABBRID0EHHBK" xlink:type="simple">CEIOC</abbrev> 81654; 1 ♂, 1 ♀: Maragogi municipality, <abbrev xmlns:xlink="http://www.w3.org/1999/xlink" xlink:title="Área de Proteção Ambiental da Costa dos Corais" id="ABBRID0ELHBK" xlink:type="simple">APACC</abbrev>, APACC2 station, 29.IV.2018. <named-content xmlns:xlink="http://www.w3.org/1999/xlink" content-type="dwc:verbatimCoordinates" xlink:type="simple"><named-content content-type="geo-json" specific-use="{&#34;type&#34;:&#34;Point&#34;,&#34;coordinates&#34;:[-35.179500,-8.922000]}" id="NCID0ESHBK" xlink:type="simple">-8.9220, -35.1795</named-content></named-content>, <abbrev xmlns:xlink="http://www.w3.org/1999/xlink" xlink:title="Coleção Entomológica do Instituto Oswaldo Cruz" id="ABBRID0EXHBK" xlink:type="simple">CEIOC</abbrev> 81656; 10 ♂, 4 ♀, 5 nymphs: same data, except: APACC3 station, <named-content xmlns:xlink="http://www.w3.org/1999/xlink" content-type="dwc:verbatimCoordinates" xlink:type="simple"><named-content content-type="geo-json" specific-use="{&#34;type&#34;:&#34;Point&#34;,&#34;coordinates&#34;:[-35.210500,-8.930700]}" id="NCID0E5HBK" xlink:type="simple">-8.9307, -35.2105</named-content></named-content>, <abbrev xmlns:xlink="http://www.w3.org/1999/xlink" xlink:title="Coleção Entomológica do Instituto Oswaldo Cruz" id="ABBRID0EDIBK" xlink:type="simple">CEIOC</abbrev> 81678; 8 ♂, 8 ♀, 5 nymphs: Coité do Nóia municipality, Taquarana, queda d’água, AL4 station, 06.VII.2018. <named-content xmlns:xlink="http://www.w3.org/1999/xlink" content-type="dwc:verbatimCoordinates" xlink:type="simple"><named-content content-type="geo-json" specific-use="{&#34;type&#34;:&#34;Point&#34;,&#34;coordinates&#34;:[-36.498700,-9.672300]}" id="NCID0EKIBK" xlink:type="simple">-9.6723, -36.4987</named-content></named-content>. C.F.B. Floriano, J.M.S. Rodrigues &amp; J.F. Barbosa cols., <abbrev xmlns:xlink="http://www.w3.org/1999/xlink" xlink:title="Coleção Entomológica do Instituto Oswaldo Cruz" id="ABBRID0EPIBK" xlink:type="simple">CEIOC</abbrev> 81657; 1 ♂: Campo Grande municipality, açude, AL7 station, 07.VII.2018. <named-content xmlns:xlink="http://www.w3.org/1999/xlink" content-type="dwc:verbatimCoordinates" xlink:type="simple"><named-content content-type="geo-json" specific-use="{&#34;type&#34;:&#34;Point&#34;,&#34;coordinates&#34;:[-36.837300,-9.955900]}" id="NCID0EWIBK" xlink:type="simple">-9.9559, -36.8373</named-content></named-content>, <abbrev xmlns:xlink="http://www.w3.org/1999/xlink" xlink:title="Coleção Entomológica do Instituto Oswaldo Cruz" id="ABBRID0E2IBK" xlink:type="simple">CEIOC</abbrev> 81668. Same state, 2019: 4 ♂, 4 ♀, 9 nymphs: same data, except: União dos Palmares, municipality, Rio Mundaú, ALSE1 station, 21.V.2019. <named-content xmlns:xlink="http://www.w3.org/1999/xlink" content-type="dwc:verbatimCoordinates" xlink:type="simple"><named-content content-type="geo-json" specific-use="{&#34;type&#34;:&#34;Point&#34;,&#34;coordinates&#34;:[-36.080900,-9.134200]}" id="NCID0ECJBK" xlink:type="simple">-9.1342, -36.0809</named-content></named-content>. J.M.S. Rodrigues, H. Rodrigues, W. Souza, F.F.F. Moreira cols., <abbrev xmlns:xlink="http://www.w3.org/1999/xlink" xlink:title="Coleção Entomológica do Instituto Oswaldo Cruz" id="ABBRID0EHJBK" xlink:type="simple">CEIOC</abbrev> 82083; 4 ♂, 4 ♀: same data, except: Santana do Mundaú municipality, rio na estrada <abbrev xmlns:xlink="http://www.w3.org/1999/xlink" xlink:title="Alagoas" id="ABBRID0ELJBK" xlink:type="simple">AL</abbrev>-205, ALSE2 station, <named-content xmlns:xlink="http://www.w3.org/1999/xlink" content-type="dwc:verbatimCoordinates" xlink:type="simple"><named-content content-type="geo-json" specific-use="{&#34;type&#34;:&#34;Point&#34;,&#34;coordinates&#34;:[-36.243000,-9.146400]}" id="NCID0ESJBK" xlink:type="simple">-9.1464, -36.2430</named-content></named-content>, <abbrev xmlns:xlink="http://www.w3.org/1999/xlink" xlink:title="Coleção Entomológica do Instituto Oswaldo Cruz" id="ABBRID0EXJBK" xlink:type="simple">CEIOC</abbrev> 82081; 16 ♂, 6 ♀, 1 nymph: same data, except: Viçosa municipality, Fazenda da Baixa Funda, riacho, ALSE3 station, <named-content xmlns:xlink="http://www.w3.org/1999/xlink" content-type="dwc:verbatimCoordinates" xlink:type="simple"><named-content content-type="geo-json" specific-use="{&#34;type&#34;:&#34;Point&#34;,&#34;coordinates&#34;:[-36.283000,-9.324300]}" id="NCID0E5JBK" xlink:type="simple">-9,3243, -36.2830</named-content></named-content>, <abbrev xmlns:xlink="http://www.w3.org/1999/xlink" xlink:title="Coleção Entomológica do Instituto Oswaldo Cruz" id="ABBRID0EDKBK" xlink:type="simple">CEIOC</abbrev> 82085; 7 ♂, 4 ♀, 2 nymphs: same data, except: Murici municipality, <abbrev xmlns:xlink="http://www.w3.org/1999/xlink" xlink:title="Estação Ecológica de Murici" id="ABBRID0EHKBK" xlink:type="simple">EEM</abbrev>, Vale do Socorro, Cachoeira do Socorro, ALSE5 station, 361 m, 22.V.2019. <named-content xmlns:xlink="http://www.w3.org/1999/xlink" content-type="dwc:verbatimCoordinates" xlink:type="simple"><named-content content-type="geo-json" specific-use="{&#34;type&#34;:&#34;Point&#34;,&#34;coordinates&#34;:[-35.860900,-9.236000]}" id="NCID0EOKBK" xlink:type="simple">-9.236, -35.8609</named-content></named-content>, <abbrev xmlns:xlink="http://www.w3.org/1999/xlink" xlink:title="Coleção Entomológica do Instituto Oswaldo Cruz" id="ABBRID0ETKBK" xlink:type="simple">CEIOC</abbrev> 82084; <abbrev xmlns:xlink="http://www.w3.org/1999/xlink" xlink:title="Bahia" id="ABBRID0EXKBK" xlink:type="simple">BA</abbrev>, 2018: 4 ♂, 3 nymphs: Mucugê municipality, <abbrev xmlns:xlink="http://www.w3.org/1999/xlink" xlink:title="Parque Nacional da Chapada Diamantina" id="ABBRID0E2KBK" xlink:type="simple">PNCD</abbrev>, Água 2 station, 19.VIII.2018. <named-content xmlns:xlink="http://www.w3.org/1999/xlink" content-type="dwc:verbatimCoordinates" xlink:type="simple"><named-content content-type="geo-json" specific-use="{&#34;type&#34;:&#34;Point&#34;,&#34;coordinates&#34;:[-41.398200,-13.000400]}" id="NCID0ECLBK" xlink:type="simple">-13.0004, -41.3982</named-content></named-content>. J.M.S. Rodrigues &amp; F.F.F Moreira cols., <abbrev xmlns:xlink="http://www.w3.org/1999/xlink" xlink:title="Coleção Zoológica do Maranhão" id="ABBRID0EHLBK" xlink:type="simple">CZMA</abbrev>; 8 ♂, 2 ♀, 40 nymphs: same data, except: Água 3 station, <named-content xmlns:xlink="http://www.w3.org/1999/xlink" content-type="dwc:verbatimCoordinates" xlink:type="simple"><named-content content-type="geo-json" specific-use="{&#34;type&#34;:&#34;Point&#34;,&#34;coordinates&#34;:[-41.350700,-12.990800]}" id="NCID0EOLBK" xlink:type="simple">-12.9908, -41.3507</named-content></named-content>, <abbrev xmlns:xlink="http://www.w3.org/1999/xlink" xlink:title="Coleção Entomológica do Instituto Oswaldo Cruz" id="ABBRID0ETLBK" xlink:type="simple">CEIOC</abbrev> 81931; 4 ♂, 8 ♀, 12 nymphs: same data, except: Andaraí municipality, Água 5 station, 20.VIII.2018. <named-content xmlns:xlink="http://www.w3.org/1999/xlink" content-type="dwc:verbatimCoordinates" xlink:type="simple"><named-content content-type="geo-json" specific-use="{&#34;type&#34;:&#34;Point&#34;,&#34;coordinates&#34;:[-41.324900,-12.900200]}" id="NCID0E1LBK" xlink:type="simple">-12.9002, -41.3249</named-content></named-content>, <abbrev xmlns:xlink="http://www.w3.org/1999/xlink" xlink:title="Coleção Zoológica do Maranhão" id="ABBRID0E6LBK" xlink:type="simple">CZMA</abbrev>; 6 ♂, 2 ♀, 5 nymphs: same data, except: Água 6 station, <named-content xmlns:xlink="http://www.w3.org/1999/xlink" content-type="dwc:verbatimCoordinates" xlink:type="simple"><named-content content-type="geo-json" specific-use="{&#34;type&#34;:&#34;Point&#34;,&#34;coordinates&#34;:[-41.323500,-12.840100]}" id="NCID0EGMBK" xlink:type="simple">-12.8401, -41.3235</named-content></named-content>, <abbrev xmlns:xlink="http://www.w3.org/1999/xlink" xlink:title="Coleção Entomológica do Instituto Oswaldo Cruz" id="ABBRID0ELMBK" xlink:type="simple">CEIOC</abbrev> 81928; 1 ♀, 4 nymphs: same data, except: Mucugê municipality, Água 7 station, 21.VIII.2018. <named-content xmlns:xlink="http://www.w3.org/1999/xlink" content-type="dwc:verbatimCoordinates" xlink:type="simple"><named-content content-type="geo-json" specific-use="{&#34;type&#34;:&#34;Point&#34;,&#34;coordinates&#34;:[-41.344100,-13.017400]}" id="NCID0ESMBK" xlink:type="simple">-13.0174, -41.3441</named-content></named-content>, <abbrev xmlns:xlink="http://www.w3.org/1999/xlink" xlink:title="Coleção Zoológica do Maranhão" id="ABBRID0EXMBK" xlink:type="simple">CZMA</abbrev>; 1 ♂, 2 ♀, 4 nymphs: same data, except: Lençóis municipality, Água 9 station, 22.VIII.2018. <named-content xmlns:xlink="http://www.w3.org/1999/xlink" content-type="dwc:verbatimCoordinates" xlink:type="simple"><named-content content-type="geo-json" specific-use="{&#34;type&#34;:&#34;Point&#34;,&#34;coordinates&#34;:[-41.382200,-12.586500]}" id="NCID0E5MBK" xlink:type="simple">-12.5865, -41.3822</named-content></named-content>, <abbrev xmlns:xlink="http://www.w3.org/1999/xlink" xlink:title="Coleção Zoológica do Maranhão" id="ABBRID0EDNBK" xlink:type="simple">CZMA</abbrev>; 1 ♂, 2 ♀: same data, except: Água 10 station, <named-content xmlns:xlink="http://www.w3.org/1999/xlink" content-type="dwc:verbatimCoordinates" xlink:type="simple"><named-content content-type="geo-json" specific-use="{&#34;type&#34;:&#34;Point&#34;,&#34;coordinates&#34;:[-41.381100,-12.600800]}" id="NCID0EKNBK" xlink:type="simple">-12.6008, -41.3811</named-content></named-content>, <abbrev xmlns:xlink="http://www.w3.org/1999/xlink" xlink:title="Coleção Zoológica do Maranhão" id="ABBRID0EPNBK" xlink:type="simple">CZMA</abbrev>; 3 ♂, 4 nymphs: same data, except: Mucugê municipality, Água 11 station, 23.VIII.2018. <named-content xmlns:xlink="http://www.w3.org/1999/xlink" content-type="dwc:verbatimCoordinates" xlink:type="simple"><named-content content-type="geo-json" specific-use="{&#34;type&#34;:&#34;Point&#34;,&#34;coordinates&#34;:[-41.241400,-13.293200]}" id="NCID0EWNBK" xlink:type="simple">-13.2932, -41.2414</named-content></named-content>, <abbrev xmlns:xlink="http://www.w3.org/1999/xlink" xlink:title="Coleção Zoológica do Maranhão" id="ABBRID0E2NBK" xlink:type="simple">CZMA</abbrev>; 1 ♂, 5 ♀, 1 nymph: same data, except: Água 12 station, <named-content xmlns:xlink="http://www.w3.org/1999/xlink" content-type="dwc:verbatimCoordinates" xlink:type="simple"><named-content content-type="geo-json" specific-use="{&#34;type&#34;:&#34;Point&#34;,&#34;coordinates&#34;:[-41.264600,-13.288600]}" id="NCID0ECOBK" xlink:type="simple">-13.2886, -41.2646</named-content></named-content>, <abbrev xmlns:xlink="http://www.w3.org/1999/xlink" xlink:title="Coleção Entomológica do Instituto Oswaldo Cruz" id="ABBRID0EHOBK" xlink:type="simple">CEIOC</abbrev> 81925. Same state, 2021: 6 ♂, 6 ♀, 1 nymph: same data, except: Palmeiras municipality, Rio Preto, Água 1 station, 820 m, 05.V.2021. <named-content xmlns:xlink="http://www.w3.org/1999/xlink" content-type="dwc:verbatimCoordinates" xlink:type="simple"><named-content content-type="geo-json" specific-use="{&#34;type&#34;:&#34;Point&#34;,&#34;coordinates&#34;:[-41.525000,-12.603600]}" id="NCID0EOOBK" xlink:type="simple">-12.6036, -41.5250</named-content></named-content>. J.M.S. Rodrigues &amp; J.F. Barbosa cols., <abbrev xmlns:xlink="http://www.w3.org/1999/xlink" xlink:title="Coleção Entomológica do Instituto Oswaldo Cruz" id="ABBRID0ETOBK" xlink:type="simple">CEIOC</abbrev> 81927; 2 ♂, 3 ♀, 5 nymphs: same data, except: Mucugê municipality, Cachoeira Véu da Noiva, Água 2 station, 776 m, 06.V.2021. <named-content xmlns:xlink="http://www.w3.org/1999/xlink" content-type="dwc:verbatimCoordinates" xlink:type="simple"><named-content content-type="geo-json" specific-use="{&#34;type&#34;:&#34;Point&#34;,&#34;coordinates&#34;:[-41.268300,-13.288100]}" id="NCID0E1OBK" xlink:type="simple">-13.2881, -41.2683</named-content></named-content>, <abbrev xmlns:xlink="http://www.w3.org/1999/xlink" xlink:title="Coleção Zoológica do Maranhão" id="ABBRID0E6OBK" xlink:type="simple">CZMA</abbrev>; 19 ♂, 6 ♀, 1 nymph: same data, except: Itaeté municipality, Rio Timbó, Água 3 station, 428 m, 07.V.2021. <named-content xmlns:xlink="http://www.w3.org/1999/xlink" content-type="dwc:verbatimCoordinates" xlink:type="simple"><named-content content-type="geo-json" specific-use="{&#34;type&#34;:&#34;Point&#34;,&#34;coordinates&#34;:[-41.525000,-12.603600]}" id="NCID0EGPBK" xlink:type="simple">-12.6036, -41.5250</named-content></named-content>, <abbrev xmlns:xlink="http://www.w3.org/1999/xlink" xlink:title="Coleção Entomológica do Instituto Oswaldo Cruz" id="ABBRID0ELPBK" xlink:type="simple">CEIOC</abbrev> 81930; 1 ♂ (macropterous): same data, except: <abbrev xmlns:xlink="http://www.w3.org/1999/xlink" xlink:title="Coleção Entomológica do Instituto Oswaldo Cruz" id="ABBRID0EPPBK" xlink:type="simple">CEIOC</abbrev> 81926; 3 ♂, 4 ♀: same data, except: Rio Samina, Água 4 station, 413 m, <named-content xmlns:xlink="http://www.w3.org/1999/xlink" content-type="dwc:verbatimCoordinates" xlink:type="simple"><named-content content-type="geo-json" specific-use="{&#34;type&#34;:&#34;Point&#34;,&#34;coordinates&#34;:[-41.158700,-13.110500]}" id="NCID0EWPBK" xlink:type="simple">-13.1105, -41.1587</named-content></named-content>, <abbrev xmlns:xlink="http://www.w3.org/1999/xlink" xlink:title="Coleção Zoológica do Maranhão" id="ABBRID0E2PBK" xlink:type="simple">CZMA</abbrev>; 2 ♂, 3 ♀: same data, except: Andaraí municipality, Rio Garapa, Água 5 station, 330 m, 08.V.2021. <named-content xmlns:xlink="http://www.w3.org/1999/xlink" content-type="dwc:verbatimCoordinates" xlink:type="simple"><named-content content-type="geo-json" specific-use="{&#34;type&#34;:&#34;Point&#34;,&#34;coordinates&#34;:[-41.345400,-12.745600]}" id="NCID0ECQBK" xlink:type="simple">-12.7456, -41.3454</named-content></named-content>, <abbrev xmlns:xlink="http://www.w3.org/1999/xlink" xlink:title="Coleção Zoológica do Maranhão" id="ABBRID0EHQBK" xlink:type="simple">CZMA</abbrev>; 6 ♂, 2 ♀, 2 nymphs: same data, except: Lençóis municipality, Rio Capivara, Água 8 station, 405 m, 09.V.2021. <named-content xmlns:xlink="http://www.w3.org/1999/xlink" content-type="dwc:verbatimCoordinates" xlink:type="simple"><named-content content-type="geo-json" specific-use="{&#34;type&#34;:&#34;Point&#34;,&#34;coordinates&#34;:[-41.376300,-12.623200]}" id="NCID0EOQBK" xlink:type="simple">-12.6232, -41.3763</named-content></named-content>, <abbrev xmlns:xlink="http://www.w3.org/1999/xlink" xlink:title="Coleção Zoológica do Maranhão" id="ABBRID0ETQBK" xlink:type="simple">CZMA</abbrev>; 1 ♂ 1 ♀: same data, except: Mucugê municipality, Rio Preto, Água 9 station, 1249 m, 10.V.2021. <named-content xmlns:xlink="http://www.w3.org/1999/xlink" content-type="dwc:verbatimCoordinates" xlink:type="simple"><named-content content-type="geo-json" specific-use="{&#34;type&#34;:&#34;Point&#34;,&#34;coordinates&#34;:[-41.483500,-12.797800]}" id="NCID0E1QBK" xlink:type="simple">-12.7978, -41.4835</named-content></named-content>, <abbrev xmlns:xlink="http://www.w3.org/1999/xlink" xlink:title="Coleção Zoológica do Maranhão" id="ABBRID0E6QBK" xlink:type="simple">CZMA</abbrev>; 1 ♂ (macropterous): same data, except: Cachoeira da Moça Loira, Água 11 station, 724 m, <named-content xmlns:xlink="http://www.w3.org/1999/xlink" content-type="dwc:verbatimCoordinates" xlink:type="simple"><named-content content-type="geo-json" specific-use="{&#34;type&#34;:&#34;Point&#34;,&#34;coordinates&#34;:[-41.483500,-12.797800]}" id="NCID0EGRBK" xlink:type="simple">-12.7978, -41.4835</named-content></named-content>, <abbrev xmlns:xlink="http://www.w3.org/1999/xlink" xlink:title="Coleção Entomológica do Instituto Oswaldo Cruz" id="ABBRID0ELRBK" xlink:type="simple">CEIOC</abbrev> 81929; 8 ♂, 3 ♀: same data, except: <abbrev xmlns:xlink="http://www.w3.org/1999/xlink" xlink:title="Coleção Entomológica do Instituto Oswaldo Cruz" id="ABBRID0EPRBK" xlink:type="simple">CEIOC</abbrev> 81924; 2 ♂, 3 ♀: same data, except: Mucugê, Rio Una, Água 12 station, 11.V.2021. <named-content xmlns:xlink="http://www.w3.org/1999/xlink" content-type="dwc:verbatimCoordinates" xlink:type="simple"><named-content content-type="geo-json" specific-use="{&#34;type&#34;:&#34;Point&#34;,&#34;coordinates&#34;:[-41.252400,-13.292100]}" id="NCID0EWRBK" xlink:type="simple">-13.2921, -41.2524</named-content></named-content>, <abbrev xmlns:xlink="http://www.w3.org/1999/xlink" xlink:title="Coleção Entomológica do Instituto Oswaldo Cruz" id="ABBRID0E2RBK" xlink:type="simple">CEIOC</abbrev> 82020. <abbrev xmlns:xlink="http://www.w3.org/1999/xlink" xlink:title="Ceará" id="ABBRID0E6RBK" xlink:type="simple">CE</abbrev>, 2021: 1 ♂, 1 ♀ (both macropterous), 1 nymph: Aiuaba municipality, <abbrev xmlns:xlink="http://www.w3.org/1999/xlink" xlink:title="Estação Ecológica de Aiuaba" id="ABBRID0EDSBK" xlink:type="simple">EEA</abbrev>, brejo, Água 2 station, 489 m, 04.VI.2021. <named-content xmlns:xlink="http://www.w3.org/1999/xlink" content-type="dwc:verbatimCoordinates" xlink:type="simple"><named-content content-type="geo-json" specific-use="{&#34;type&#34;:&#34;Point&#34;,&#34;coordinates&#34;:[-40.184100,-6.685000]}" id="NCID0EKSBK" xlink:type="simple">-6.6850, -40.1841</named-content></named-content>, <abbrev xmlns:xlink="http://www.w3.org/1999/xlink" xlink:title="Coleção Entomológica do Instituto Oswaldo Cruz" id="ABBRID0EPSBK" xlink:type="simple">CEIOC</abbrev> 82018. <abbrev xmlns:xlink="http://www.w3.org/1999/xlink" xlink:title="Pernambuco" id="ABBRID0ETSBK" xlink:type="simple">PE</abbrev>, 2019: 15 ♂, 16 ♀: Tupanatinga municipality, <abbrev xmlns:xlink="http://www.w3.org/1999/xlink" xlink:title="Parque Nacional do Catimbau" id="ABBRID0EXSBK" xlink:type="simple">PNCA</abbrev>, Riacho de Leís, poças temporárias ao longo do leito, Água 14 station, 750 m, 18.III.2019. <named-content xmlns:xlink="http://www.w3.org/1999/xlink" content-type="dwc:verbatimCoordinates" xlink:type="simple"><named-content content-type="geo-json" specific-use="{&#34;type&#34;:&#34;Point&#34;,&#34;coordinates&#34;:[-37.244500,-8.582900]}" id="NCID0E5SBK" xlink:type="simple">-8.5829, -37.2445</named-content></named-content>. J.M.S. Rodrigues &amp; H. Rodrigues cols., <abbrev xmlns:xlink="http://www.w3.org/1999/xlink" xlink:title="Coleção Entomológica do Instituto Oswaldo Cruz" id="ABBRID0EDTBK" xlink:type="simple">CEIOC</abbrev> 82019. !<abbrev xmlns:xlink="http://www.w3.org/1999/xlink" xlink:title="Sergipe" id="ABBRID0EHTBK" xlink:type="simple">SE</abbrev>, 2018: 12 ♂, 2 ♀: Areia Branca municipality, <abbrev xmlns:xlink="http://www.w3.org/1999/xlink" xlink:title="Parque Nacional da Serra de Itabaiana" id="ABBRID0ELTBK" xlink:type="simple">PNSI</abbrev>, Riacho Negro, PNSI2 station, 08.VII.2018. <named-content xmlns:xlink="http://www.w3.org/1999/xlink" content-type="dwc:verbatimCoordinates" xlink:type="simple"><named-content content-type="geo-json" specific-use="{&#34;type&#34;:&#34;Point&#34;,&#34;coordinates&#34;:[-37.340200,-10.747500]}" id="NCID0ESTBK" xlink:type="simple">-10.7475, -37.3402</named-content></named-content>, C.F.B. Floriano, J.F. Barbosa, J.M.S. Rodrigues cols., <abbrev xmlns:xlink="http://www.w3.org/1999/xlink" xlink:title="Coleção Entomológica do Instituto Oswaldo Cruz" id="ABBRID0EXTBK" xlink:type="simple">CEIOC</abbrev> 81655; 14 ♂, 4 ♀: same data, except: Riacho Vermelho, PNSI1 station, <named-content xmlns:xlink="http://www.w3.org/1999/xlink" content-type="dwc:verbatimCoordinates" xlink:type="simple"><named-content content-type="geo-json" specific-use="{&#34;type&#34;:&#34;Point&#34;,&#34;coordinates&#34;:[-37.335470,-10.738700]}" id="NCID0E5TBK" xlink:type="simple">-10.7387, -37.33547</named-content></named-content>, <abbrev xmlns:xlink="http://www.w3.org/1999/xlink" xlink:title="Coleção Entomológica do Instituto Oswaldo Cruz" id="ABBRID0EDUBK" xlink:type="simple">CEIOC</abbrev> 81675; 4 ♂, 5 ♀, 12 nymphs: Japoatã municipality, Estrada <abbrev xmlns:xlink="http://www.w3.org/1999/xlink" xlink:title="Sergipe" id="ABBRID0EHUBK" xlink:type="simple">SE</abbrev>-335, RebioSI7 station, 03.V.2018. <named-content xmlns:xlink="http://www.w3.org/1999/xlink" content-type="dwc:verbatimCoordinates" xlink:type="simple"><named-content content-type="geo-json" specific-use="{&#34;type&#34;:&#34;Point&#34;,&#34;coordinates&#34;:[-36.807400,-10.367900]}" id="NCID0EOUBK" xlink:type="simple">-10.3679, -36.8074</named-content></named-content>. C.F.B. Floriano, J.M.S. Rodrigues &amp; O.M. Magalhães cols., <abbrev xmlns:xlink="http://www.w3.org/1999/xlink" xlink:title="Coleção Entomológica do Instituto Oswaldo Cruz" id="ABBRID0ETUBK" xlink:type="simple">CEIOC</abbrev> 81667; 3 ♂, 2 ♀, 3 nymphs: São Cristóvão municipality, Rio Pitanga, RebioSI11 station, 04.V.2018. <named-content xmlns:xlink="http://www.w3.org/1999/xlink" content-type="dwc:verbatimCoordinates" xlink:type="simple"><named-content content-type="geo-json" specific-use="{&#34;type&#34;:&#34;Point&#34;,&#34;coordinates&#34;:[-37.166300,-10.963300]}" id="NCID0E1UBK" xlink:type="simple">-10.9633, -37.1663</named-content></named-content>, <abbrev xmlns:xlink="http://www.w3.org/1999/xlink" xlink:title="Coleção Entomológica do Instituto Oswaldo Cruz" id="ABBRID0E6UBK" xlink:type="simple">CEIOC</abbrev> 81669; 11 ♂, 8 ♀, 7 nymphs: same data, except: Estrada Rita Cacete, RebioSI12 station, <named-content xmlns:xlink="http://www.w3.org/1999/xlink" content-type="dwc:verbatimCoordinates" xlink:type="simple"><named-content content-type="geo-json" specific-use="{&#34;type&#34;:&#34;Point&#34;,&#34;coordinates&#34;:[-37.286800,-10.985100]}" id="NCID0EGVBK" xlink:type="simple">-10.9851, -37.2868</named-content></named-content>, <abbrev xmlns:xlink="http://www.w3.org/1999/xlink" xlink:title="Coleção Entomológica do Instituto Oswaldo Cruz" id="ABBRID0ELVBK" xlink:type="simple">CEIOC</abbrev> 81677.</p></tp:treatment-sec><ref-list><ref id="B6"><mixed-citation xmlns:xlink="http://www.w3.org/1999/xlink" xlink:type="simple"><person-group><name name-style="western"><surname>Barbosa</surname><given-names>JF</given-names></name></person-group> (<year>2014</year>) <source>Revisão e análise filogenética do gênero <italic><tp:taxon-name><tp:taxon-name-part taxon-name-part-type="genus">Martarega</tp:taxon-name-part></tp:taxon-name></italic> White, 1879 (<tp:taxon-name><tp:taxon-name-part taxon-name-part-type="order">Hemiptera</tp:taxon-name-part></tp:taxon-name>: <tp:taxon-name><tp:taxon-name-part taxon-name-part-type="suborder">Heteroptera</tp:taxon-name-part></tp:taxon-name>: <tp:taxon-name><tp:taxon-name-part taxon-name-part-type="infraorder">Nepomorpha</tp:taxon-name-part></tp:taxon-name>: <tp:taxon-name><tp:taxon-name-part taxon-name-part-type="family">Notonectidae</tp:taxon-name-part></tp:taxon-name>).</source><publisher-name>PhD Thesis</publisher-name>, <publisher-loc>Universidade Federal do Rio de Janeiro, Rio de Janeiro, RJ</publisher-loc>, <size units="page">283 pp</size>.</mixed-citation></ref><ref id="B50"><mixed-citation xmlns:xlink="http://www.w3.org/1999/xlink" xlink:type="simple"><person-group><name name-style="western"><surname>Mazzucconi</surname><given-names>SA</given-names></name></person-group> (<year>2008</year>) <article-title><tp:taxon-name><tp:taxon-name-part taxon-name-part-type="family">Notonectidae</tp:taxon-name-part></tp:taxon-name> (<tp:taxon-name><tp:taxon-name-part taxon-name-part-type="class">Insecta</tp:taxon-name-part></tp:taxon-name>: <tp:taxon-name><tp:taxon-name-part taxon-name-part-type="order">Hemiptera</tp:taxon-name-part></tp:taxon-name>: <tp:taxon-name><tp:taxon-name-part taxon-name-part-type="suborder">Heteroptera</tp:taxon-name-part></tp:taxon-name>).</article-title> In: <person-group><name name-style="western"><surname>Claps</surname><given-names>LE</given-names></name><name name-style="western"><surname>Debandi</surname><given-names>G</given-names></name><name name-style="western"><surname>Roig-Juñent</surname><given-names>SA</given-names></name></person-group> (<role>Eds</role>) <issue-title>Biodiversidad de Artrópodos Argentinos.</issue-title><source>Sociedad Entomológica Argentina Ediciones, Tucumán, Argentina</source>, <fpage>209</fpage>–<lpage>221</lpage>.</mixed-citation></ref><ref id="B54"><mixed-citation xmlns:xlink="http://www.w3.org/1999/xlink" xlink:type="simple"><person-group><name name-style="western"><surname>Moreira</surname><given-names>FFF</given-names></name><name name-style="western"><surname>Rodrigues</surname><given-names>HDD</given-names></name><name name-style="western"><surname>Barbosa</surname><given-names>JF</given-names></name><name name-style="western"><surname>Klementová</surname><given-names>BR</given-names></name><name name-style="western"><surname>Svitok</surname><given-names>M</given-names></name></person-group> (<year>2016</year>) New records of <tp:taxon-name><tp:taxon-name-part taxon-name-part-type="infraorder">Gerromorpha</tp:taxon-name-part></tp:taxon-name> and <tp:taxon-name><tp:taxon-name-part taxon-name-part-type="infraorder">Nepomorpha</tp:taxon-name-part></tp:taxon-name> (<tp:taxon-name><tp:taxon-name-part taxon-name-part-type="class">Insecta</tp:taxon-name-part></tp:taxon-name>: <tp:taxon-name><tp:taxon-name-part taxon-name-part-type="order">Hemiptera</tp:taxon-name-part></tp:taxon-name>: <tp:taxon-name><tp:taxon-name-part taxon-name-part-type="suborder">Heteroptera</tp:taxon-name-part></tp:taxon-name>) from South America. Biodiversity Data Journal e7975(4): e7975. <ext-link xlink:href="10.3897/BDJ.4.e7975" ext-link-type="doi" xlink:type="simple">https://doi.org/10.3897/BDJ.4.e7975</ext-link></mixed-citation></ref><ref id="B85"><mixed-citation xmlns:xlink="http://www.w3.org/1999/xlink" xlink:type="simple"><person-group><name name-style="western"><surname>Takiya</surname><given-names>DM</given-names></name><name name-style="western"><surname>Santos</surname><given-names>APM</given-names></name><name name-style="western"><surname>Pinto</surname><given-names>AP</given-names></name><name name-style="western"><surname>Henriques-Oliveira</surname><given-names>AL</given-names></name><name name-style="western"><surname>Carvalho</surname><given-names>AL</given-names></name><name name-style="western"><surname>Sampaio</surname><given-names>BHL</given-names></name><name name-style="western"><surname>Clarkson</surname><given-names>B</given-names></name><name name-style="western"><surname>Moreira</surname><given-names>FFF</given-names></name><name name-style="western"><surname>Avelino-Capistrano</surname><given-names>F</given-names></name><name name-style="western"><surname>Gonçalves</surname><given-names>IC</given-names></name><name name-style="western"><surname>Cordeiro</surname><given-names>IRS</given-names></name><name name-style="western"><surname>Câmara</surname><given-names>JT</given-names></name><name name-style="western"><surname>Barbosa</surname><given-names>JF</given-names></name><name name-style="western"><surname>Souza</surname><given-names>WRM</given-names></name><name name-style="western"><surname>Rafael</surname><given-names>JA</given-names></name></person-group> (<year>2016</year>) Aquatic Insects from the Caatinga: Checklists and diversity assessments of Ubajara (Ceará State) and Sete Cidades (Piauí State) National Parks, Northeastern Brazil. Biodiversity Data Journal 4: e8354. <ext-link xlink:href="10.3897/BDJ.4.e8354" ext-link-type="doi" xlink:type="simple">https://doi.org/10.3897/BDJ.4.e8354</ext-link></mixed-citation></ref><ref id="B7"><mixed-citation xmlns:xlink="http://www.w3.org/1999/xlink" xlink:type="simple"><person-group><name name-style="western"><surname>Barbosa</surname><given-names>JF</given-names></name><name name-style="western"><surname>Dias-Silva</surname><given-names>K</given-names></name></person-group> (<year>2017</year>) <article-title>Checklist and new records of <tp:taxon-name><tp:taxon-name-part taxon-name-part-type="family">Notonectidae</tp:taxon-name-part></tp:taxon-name> (<tp:taxon-name><tp:taxon-name-part taxon-name-part-type="order">Hemiptera</tp:taxon-name-part></tp:taxon-name>: <tp:taxon-name><tp:taxon-name-part taxon-name-part-type="suborder">Heteroptera</tp:taxon-name-part></tp:taxon-name>: <tp:taxon-name><tp:taxon-name-part taxon-name-part-type="infraorder">Nepomorpha</tp:taxon-name-part></tp:taxon-name>) from Goiás, Brazil.</article-title><source>EntomoBrasilis</source><volume>10</volume>(<issue>1</issue>): <fpage>44</fpage>–<lpage>50</lpage>. <ext-link xlink:href="10.12741/ebrasilis.v10i1.667" ext-link-type="doi" xlink:type="simple">https://doi.org/10.12741/ebrasilis.v10i1.667</ext-link></mixed-citation></ref><ref id="B11"><mixed-citation xmlns:xlink="http://www.w3.org/1999/xlink" xlink:type="simple"><person-group><name name-style="western"><surname>Barbosa</surname><given-names>JF</given-names></name><name name-style="western"><surname>Rodrigues</surname><given-names>HDD</given-names></name></person-group> (<year>2013</year>) <article-title>A new species of <italic><tp:taxon-name><tp:taxon-name-part taxon-name-part-type="genus">Martarega</tp:taxon-name-part></tp:taxon-name></italic> White, 1879, with new distributional records of <tp:taxon-name><tp:taxon-name-part taxon-name-part-type="family">Notonectidae</tp:taxon-name-part></tp:taxon-name> (<tp:taxon-name><tp:taxon-name-part taxon-name-part-type="order">Hemiptera</tp:taxon-name-part></tp:taxon-name>: <tp:taxon-name><tp:taxon-name-part taxon-name-part-type="suborder">Heteroptera</tp:taxon-name-part></tp:taxon-name>: <tp:taxon-name><tp:taxon-name-part taxon-name-part-type="infraorder">Nepomorpha</tp:taxon-name-part></tp:taxon-name>) from Brazil.</article-title><source>Zootaxa</source><volume>3682</volume>(<issue>4</issue>): <fpage>534</fpage>–<lpage>540</lpage>. <ext-link xlink:href="10.11646/zootaxa.3682.4.4" ext-link-type="doi" xlink:type="simple">https://doi.org/10.11646/zootaxa.3682.4.4</ext-link></mixed-citation></ref><ref id="B31"><mixed-citation xmlns:xlink="http://www.w3.org/1999/xlink" xlink:type="simple"><person-group><name name-style="western"><surname>Gutiérrez</surname><given-names>Y</given-names></name><name name-style="western"><surname>Tomé</surname><given-names>HVV</given-names></name><name name-style="western"><surname>Guedes</surname><given-names>RNC</given-names></name><name name-style="western"><surname>Oliveira</surname><given-names>EE</given-names></name></person-group> (<year>2017b</year>) <article-title>Deltamethrin toxicity and impaired swimming behavior of two backswimmer species.</article-title><source>Environmental Toxicology and Chemistry</source><volume>36</volume>(<issue>5</issue>): <fpage>1235</fpage>–<lpage>1242</lpage>. <ext-link xlink:href="10.1002/etc.3645" ext-link-type="doi" xlink:type="simple">https://doi.org/10.1002/etc.3645</ext-link></mixed-citation></ref><ref id="B64"><mixed-citation xmlns:xlink="http://www.w3.org/1999/xlink" xlink:type="simple"><person-group><name name-style="western"><surname>Novais</surname><given-names>AM</given-names></name><name name-style="western"><surname>Dias</surname><given-names>G</given-names></name><name name-style="western"><surname>Lino-Neto</surname><given-names>J</given-names></name></person-group> (<year>2017</year>) <article-title>Testicular, spermatogenesis and sperm morphology in <italic><tp:taxon-name><tp:taxon-name-part taxon-name-part-type="genus">Martarega</tp:taxon-name-part><tp:taxon-name-part taxon-name-part-type="species">bentoi</tp:taxon-name-part></tp:taxon-name></italic> (<tp:taxon-name><tp:taxon-name-part taxon-name-part-type="suborder">Heteroptera</tp:taxon-name-part></tp:taxon-name>: <tp:taxon-name><tp:taxon-name-part taxon-name-part-type="family">Notonectidae</tp:taxon-name-part></tp:taxon-name>).</article-title><source>Arthropod Structure &amp; Development</source><volume>46</volume>(<issue>4</issue>): <fpage>635</fpage>–<lpage>643</lpage>. <ext-link xlink:href="10.1016/j.asd.2017.04.002" ext-link-type="doi" xlink:type="simple">https://doi.org/10.1016/j.asd.2017.04.002</ext-link></mixed-citation></ref><ref id="B8"><mixed-citation xmlns:xlink="http://www.w3.org/1999/xlink" xlink:type="simple"><person-group><name name-style="western"><surname>Barbosa</surname><given-names>JF</given-names></name><name name-style="western"><surname>Giehl</surname><given-names>NFS</given-names></name></person-group> (<year>2014</year>) <article-title>New distribution records of the genus <italic><tp:taxon-name><tp:taxon-name-part taxon-name-part-type="genus">Martarega</tp:taxon-name-part></tp:taxon-name></italic> White, 1879 (<tp:taxon-name><tp:taxon-name-part taxon-name-part-type="order">Hemiptera</tp:taxon-name-part></tp:taxon-name>: <tp:taxon-name><tp:taxon-name-part taxon-name-part-type="suborder">Heteroptera</tp:taxon-name-part></tp:taxon-name>: <tp:taxon-name><tp:taxon-name-part taxon-name-part-type="family">Notonectidae</tp:taxon-name-part></tp:taxon-name>) in eastern Mato Grosso State, Brazil.</article-title><source>Check List</source><volume>10</volume>(<issue>5</issue>): <fpage>1152</fpage>–<lpage>1155</lpage>. <ext-link xlink:href="10.15560/10.5.1152" ext-link-type="doi" xlink:type="simple">https://doi.org/10.15560/10.5.1152</ext-link></mixed-citation></ref><ref id="B86"><mixed-citation xmlns:xlink="http://www.w3.org/1999/xlink" xlink:type="simple"><person-group><name name-style="western"><surname>Truxal</surname><given-names>FS</given-names></name></person-group> (<year>1949</year>) <article-title>A Study of the Genus <italic><tp:taxon-name><tp:taxon-name-part taxon-name-part-type="genus">Martarega</tp:taxon-name-part></tp:taxon-name></italic> (<tp:taxon-name><tp:taxon-name-part taxon-name-part-type="order">Hemiptera</tp:taxon-name-part></tp:taxon-name>, <tp:taxon-name><tp:taxon-name-part taxon-name-part-type="family">Notonectidae</tp:taxon-name-part></tp:taxon-name>).</article-title><source>Journal of the Kansas Entomological Society</source><volume>22</volume>(<issue>1</issue>): <fpage>1</fpage>–<lpage>24</lpage>.</mixed-citation></ref><ref id="B23"><mixed-citation xmlns:xlink="http://www.w3.org/1999/xlink" xlink:type="simple"><person-group><name name-style="western"><surname>Cordeiro</surname><given-names>IRS</given-names></name><name name-style="western"><surname>Moreira</surname><given-names>FFF</given-names></name></person-group> (<year>2015</year>) New distributional data on aquatic and semiaquatic bugs (<tp:taxon-name><tp:taxon-name-part taxon-name-part-type="order">Hemiptera</tp:taxon-name-part></tp:taxon-name>: <tp:taxon-name><tp:taxon-name-part taxon-name-part-type="suborder">Heteroptera</tp:taxon-name-part></tp:taxon-name>: <tp:taxon-name><tp:taxon-name-part taxon-name-part-type="infraorder">Gerromorpha</tp:taxon-name-part></tp:taxon-name> &amp; <tp:taxon-name><tp:taxon-name-part taxon-name-part-type="infraorder">Nepomorpha</tp:taxon-name-part></tp:taxon-name>) from South America. Biodiversity Data Journal 3: e4913. <ext-link xlink:href="10.3897/BDJ.3.e4913" ext-link-type="doi" xlink:type="simple">https://doi.org/10.3897/BDJ.3.e4913</ext-link></mixed-citation></ref></ref-list></tp:taxon-treatment>
