# Supplementary material for: ﻿Survey of the Notonectidae (Insecta, Hemiptera, Heteroptera, Nepomorpha) from northeastern Brazil
Source: Zookeys. 2025 Apr 1;1233:245–88. doi: 10.3897/zookeys.1233.120598 (PMC11979616; doi:10.3897/zookeys.1233.120598)
Supplement: XML Treatment for Martarega brasiliensis [file zookeys.1233.120598-treatment17.xml]

<!DOCTYPE tp:taxon-treatment
  PUBLIC "-//TaxonX//DTD Taxonomic Treatment Publishing DTD v0 20100105//EN" "tax-treatment-NSO.dtd">
<tp:taxon-treatment xmlns:tp="http://www.plazi.org/taxpub"><tp:treatment-meta><kwd-group><label>Taxon classification</label><kwd>
                <named-content content-type="kingdom">Animalia</named-content>
              </kwd></kwd-group><mixed-citation publication-type="journal"><person-group><name><surname>Jordão</surname><given-names>Rafael</given-names></name><name><surname>Barbosa</surname><given-names>Julianna Freires</given-names></name><name><surname>Moreira</surname><given-names>Felipe Ferraz Figueiredo</given-names></name></person-group><article-title>﻿Survey of the <tp:taxon-name><tp:taxon-name-part taxon-name-part-type="family">Notonectidae</tp:taxon-name-part></tp:taxon-name> (<tp:taxon-name><tp:taxon-name-part taxon-name-part-type="class">Insecta</tp:taxon-name-part></tp:taxon-name>, <tp:taxon-name><tp:taxon-name-part taxon-name-part-type="order">Hemiptera</tp:taxon-name-part></tp:taxon-name>, <tp:taxon-name><tp:taxon-name-part taxon-name-part-type="suborder">Heteroptera</tp:taxon-name-part></tp:taxon-name>, <tp:taxon-name><tp:taxon-name-part taxon-name-part-type="infraorder">Nepomorpha</tp:taxon-name-part></tp:taxon-name>) from northeastern Brazil</article-title><source>Zookeys</source><day>01</day><month>04</month><year>2025</year><volume>1233</volume><fpage>245</fpage><lpage>288</lpage><pub-id pub-id-type="doi">10.3897/zookeys.1233.120598</pub-id></mixed-citation></tp:treatment-meta><tp:nomenclature><label>﻿</label><tp:taxon-name>
              <object-id xmlns:xlink="http://www.w3.org/1999/xlink" content-type="arpha" xlink:type="simple">0EE1C5BC-0FBD-55FB-988E-0E1E53317AEA</object-id>
              <tp:taxon-name-part taxon-name-part-type="genus" reg="Martarega">Martarega</tp:taxon-name-part>
              <tp:taxon-name-part taxon-name-part-type="species" reg="brasiliensis">brasiliensis</tp:taxon-name-part>
            </tp:taxon-name><tp:taxon-authority>Truxal, 1949</tp:taxon-authority><xref ref-type="fig" rid="F20">Fig. 10R</xref><tp:nomenclature-citation-list><tp:nomenclature-citation><tp:taxon-name>
                  <tp:taxon-name-part taxon-name-part-type="genus" reg="Martarega">Martarega</tp:taxon-name-part>
                  <tp:taxon-name-part taxon-name-part-type="species" reg="brasiliensis">brasiliensis</tp:taxon-name-part>
                </tp:taxon-name><comment>Truxal, 1949: 16, figs 3, 4 [original description].</comment></tp:nomenclature-citation></tp:nomenclature-citation-list></tp:nomenclature><tp:treatment-sec sec-type="diagnosis" id="SECID0EFXBK"><title>Diagnosis.</title><p>Medium-sized species, male length 5.2–5.4 mm. Ocular commissure 1/2 of eye width. Ventral surface of third labial article pubescent. Scutellum with hyaline apex. Fore femur with a short spiniform seta. Ventral surface of middle trochanter with a patch of thin setae. Hemelytra of brachypterous specimens with medial longitudinal hyaline stripe narrow, slightly tapering from base of hemelytra up to membrane suture; hemelytral process stripe short, 20–30% of hemelytral length; hemelytral process slightly shorter than membrane length (Fig. <xref ref-type="fig" rid="F9">9B</xref>).</p></tp:treatment-sec><tp:treatment-sec sec-type="Taxonomic notes" id="SECID0EPXBK"><title>Taxonomic notes.</title><p><italic><tp:taxon-name><tp:taxon-name-part taxon-name-part-type="genus" reg="Martarega">Martarega</tp:taxon-name-part><tp:taxon-name-part taxon-name-part-type="species" reg="brasiliensis">brasiliensis</tp:taxon-name-part></tp:taxon-name></italic> is slightly larger than <italic><tp:taxon-name><tp:taxon-name-part taxon-name-part-type="genus" reg="Martarega">M.</tp:taxon-name-part><tp:taxon-name-part taxon-name-part-type="species" reg="nessimiani">nessimiani</tp:taxon-name-part></tp:taxon-name></italic> Barbosa &amp; Rodrigues, 2013, a species with which it shares some similarities. <italic><tp:taxon-name><tp:taxon-name-part taxon-name-part-type="genus" reg="Martarega">Martarega</tp:taxon-name-part><tp:taxon-name-part taxon-name-part-type="species" reg="brasiliensis">brasiliensis</tp:taxon-name-part></tp:taxon-name></italic> has some distinctive features, like the pubescent labial surface and differences in the width of the hyaline band of the hemelytra.</p></tp:treatment-sec><tp:treatment-sec sec-type="distribution" id="SECID0EWYBK"><title>Distribution.</title><p>Brazil: <abbrev xmlns:xlink="http://www.w3.org/1999/xlink" xlink:title="Alagoas" id="ABBRID0E3YBK" xlink:type="simple">AL</abbrev> [new record], <abbrev xmlns:xlink="http://www.w3.org/1999/xlink" xlink:title="Ceará" id="ABBRID0EAZBK" xlink:type="simple">CE</abbrev> (<xref ref-type="bibr" rid="B86">Truxal 1949</xref>; this work), <abbrev xmlns:xlink="http://www.w3.org/1999/xlink" xlink:title="Goiás" id="ABBRID0EIZBK" xlink:type="simple">GO</abbrev> (<xref ref-type="bibr" rid="B7">Barbosa and Dias-Silva 2017</xref>), <abbrev xmlns:xlink="http://www.w3.org/1999/xlink" xlink:title="Mato Grosso do Sul" id="ABBRID0EQZBK" xlink:type="simple">MS</abbrev> (<xref ref-type="bibr" rid="B27">Floriano et al. 2013</xref>), <abbrev xmlns:xlink="http://www.w3.org/1999/xlink" xlink:title="Mato Grosso" id="ABBRID0EYZBK" xlink:type="simple">MT</abbrev> (<xref ref-type="bibr" rid="B8">Barbosa and Giehl 2014</xref>), <abbrev xmlns:xlink="http://www.w3.org/1999/xlink" xlink:title="Pará" id="ABBRID0EA1BK" xlink:type="simple">PA</abbrev> (<xref ref-type="bibr" rid="B58">Nieser 1970</xref>; <xref ref-type="bibr" rid="B13">Barbosa et al. 2010b</xref>, <xref ref-type="bibr" rid="B15">2012</xref>), <abbrev xmlns:xlink="http://www.w3.org/1999/xlink" xlink:title="Pernambuco" id="ABBRID0EQ1BK" xlink:type="simple">PE</abbrev> (<xref ref-type="bibr" rid="B86">Truxal 1949</xref>), <abbrev xmlns:xlink="http://www.w3.org/1999/xlink" xlink:title="Rio de Janeiro" id="ABBRID0EY1BK" xlink:type="simple">RJ</abbrev> (<xref ref-type="bibr" rid="B74">Ribeiro et al. 2010</xref>), <abbrev xmlns:xlink="http://www.w3.org/1999/xlink" xlink:title="Roraima" id="ABBRID0EA2BK" xlink:type="simple">RR</abbrev> (<xref ref-type="bibr" rid="B15">Barbosa et al. 2012</xref>; <xref ref-type="bibr" rid="B11">Barbosa and Rodrigues 2013</xref>), <abbrev xmlns:xlink="http://www.w3.org/1999/xlink" xlink:title="São Paulo" id="ABBRID0EM2BK" xlink:type="simple">SP</abbrev> (<xref ref-type="bibr" rid="B20">Castanhole et al. 2013</xref>; <xref ref-type="bibr" rid="B70">Pereira et al. 2015a</xref>, <xref ref-type="bibr" rid="B71">2015b</xref>). Colombia (<xref ref-type="bibr" rid="B66">Padilla-Gil 2014</xref>). Peru (<xref ref-type="bibr" rid="B86">Truxal 1949</xref>). Suriname (<xref ref-type="bibr" rid="B57">Nieser 1968</xref>).</p></tp:treatment-sec><tp:treatment-sec sec-type="material" id="SECID0EI3BK"><title>Material examined.</title><p>Brazil, !<abbrev xmlns:xlink="http://www.w3.org/1999/xlink" xlink:title="Alagoas" id="ABBRID0EO3BK" xlink:type="simple">AL</abbrev>, 2018: 2 ♂, 16 ♀, 4 nymphs: Jequiá da Praia municipality, <abbrev xmlns:xlink="http://www.w3.org/1999/xlink" xlink:title="Reserva Extrativista Marinha da Lagoa do Jequiá" id="ABBRID0ES3BK" xlink:type="simple">RESEX</abbrev>, Mutuca, RJ3 station, 30.IV.2018. <named-content xmlns:xlink="http://www.w3.org/1999/xlink" content-type="dwc:verbatimCoordinates" xlink:type="simple"><named-content content-type="geo-json" specific-use="{&#34;type&#34;:&#34;Point&#34;,&#34;coordinates&#34;:[-36.084600,-9.944600]}" id="NCID0EZ3BK" xlink:type="simple">-9.9446, -36.0846</named-content></named-content>. C.F.B. Floriano, J.M.S. Rodrigues &amp; O.M. Magalhães cols., <abbrev xmlns:xlink="http://www.w3.org/1999/xlink" xlink:title="Coleção Entomológica do Instituto Oswaldo Cruz" id="ABBRID0E53BK" xlink:type="simple">CEIOC</abbrev> 81663; 2 ♂, 6 ♀: same data, except: RJ4 station, <named-content xmlns:xlink="http://www.w3.org/1999/xlink" content-type="dwc:verbatimCoordinates" xlink:type="simple"><named-content content-type="geo-json" specific-use="{&#34;type&#34;:&#34;Point&#34;,&#34;coordinates&#34;:[-36.085900,-9.950200]}" id="NCID0EF4BK" xlink:type="simple">-9.9502, -36.0859</named-content></named-content>, <abbrev xmlns:xlink="http://www.w3.org/1999/xlink" xlink:title="Coleção Entomológica do Instituto Oswaldo Cruz" id="ABBRID0EK4BK" xlink:type="simple">CEIOC</abbrev> 81660. <abbrev xmlns:xlink="http://www.w3.org/1999/xlink" xlink:title="Ceará" id="ABBRID0EO4BK" xlink:type="simple">CE</abbrev>, 2019: 1 ♂: Aiuaba municipality, <abbrev xmlns:xlink="http://www.w3.org/1999/xlink" xlink:title="Estação Ecológica de Aiuaba" id="ABBRID0ES4BK" xlink:type="simple">EEA</abbrev>, Sítio Volta de Cima, sede do ICMBIO, poço, Água 6 station, 455 m, 10.IV.2019. <named-content xmlns:xlink="http://www.w3.org/1999/xlink" content-type="dwc:verbatimCoordinates" xlink:type="simple"><named-content content-type="geo-json" specific-use="{&#34;type&#34;:&#34;Point&#34;,&#34;coordinates&#34;:[-40.124800,-6.601900]}" id="NCID0EZ4BK" xlink:type="simple">-6.6019, -40.1248</named-content></named-content>. J.M.S. Rodrigues col., <abbrev xmlns:xlink="http://www.w3.org/1999/xlink" xlink:title="Coleção Entomológica do Instituto Oswaldo Cruz" id="ABBRID0E54BK" xlink:type="simple">CEIOC</abbrev> 81932; 1 ♂: same data, except: Sítio Volta de cima, sede do ICMBIO, Terra 4 station, light trap, 460 m, <named-content xmlns:xlink="http://www.w3.org/1999/xlink" content-type="dwc:verbatimCoordinates" xlink:type="simple"><named-content content-type="geo-json" specific-use="{&#34;type&#34;:&#34;Point&#34;,&#34;coordinates&#34;:[-40.128600,-6.602500]}" id="NCID0EF5BK" xlink:type="simple">-6.6025, -40.1286</named-content></named-content>. J.S. Prando col., <abbrev xmlns:xlink="http://www.w3.org/1999/xlink" xlink:title="Coleção Zoológica do Maranhão" id="ABBRID0EK5BK" xlink:type="simple">CZMA</abbrev>; 1 ♂: same data, except: Sítio Boa Vista, Terra 6 station, Light trap, 583 m, 13.IV.2019. <named-content xmlns:xlink="http://www.w3.org/1999/xlink" content-type="dwc:verbatimCoordinates" xlink:type="simple"><named-content content-type="geo-json" specific-use="{&#34;type&#34;:&#34;Point&#34;,&#34;coordinates&#34;:[-40.128600,-6.602500]}" id="NCID0ER5BK" xlink:type="simple">-6.6025, -40.1286</named-content></named-content>. V. Quintas col., <abbrev xmlns:xlink="http://www.w3.org/1999/xlink" xlink:title="Coleção Entomológica do Instituto Oswaldo Cruz" id="ABBRID0EW5BK" xlink:type="simple">CEIOC</abbrev> 81957; 1 ♂: same data, except: J.S. Prando col., <abbrev xmlns:xlink="http://www.w3.org/1999/xlink" xlink:title="Coleção Entomológica do Instituto Oswaldo Cruz" id="ABBRID0E15BK" xlink:type="simple">CEIOC</abbrev> 81933.</p></tp:treatment-sec><tp:treatment-sec><!--Section generated to contain objects referenced in tp:taxon-treatment.--><fig id="F20" position="float" orientation="portrait"><object-id xmlns:xlink="http://www.w3.org/1999/xlink" content-type="doi" xlink:type="simple">10.3897/zookeys.1233.120598.figure10</object-id><object-id xmlns:xlink="http://www.w3.org/1999/xlink" content-type="arpha" xlink:type="simple">8C8876D8-3838-530C-8038-1B6679DE9CA3</object-id><label>Figure 10.</label><caption><p><tp:taxon-name><tp:taxon-name-part taxon-name-part-type="family">Notonectidae</tp:taxon-name-part></tp:taxon-name>, dorsal habitus of species found in this survey, male specimens <bold>A</bold><italic><tp:taxon-name><tp:taxon-name-part taxon-name-part-type="genus" reg="Buenoa">Buenoa</tp:taxon-name-part><tp:taxon-name-part taxon-name-part-type="species" reg="amnigenus">amnigenus</tp:taxon-name-part></tp:taxon-name></italic><bold>B</bold><italic><tp:taxon-name><tp:taxon-name-part taxon-name-part-type="genus" reg="Buenoa">B.</tp:taxon-name-part><tp:taxon-name-part taxon-name-part-type="species" reg="femoralis">femoralis</tp:taxon-name-part></tp:taxon-name></italic><bold>C</bold><italic><tp:taxon-name><tp:taxon-name-part taxon-name-part-type="genus" reg="Buenoa">B.</tp:taxon-name-part><tp:taxon-name-part taxon-name-part-type="species" reg="fuscipennis">fuscipennis</tp:taxon-name-part></tp:taxon-name></italic><bold>D</bold><italic><tp:taxon-name><tp:taxon-name-part taxon-name-part-type="genus" reg="Buenoa">B.</tp:taxon-name-part><tp:taxon-name-part taxon-name-part-type="species" reg="koina">koina</tp:taxon-name-part></tp:taxon-name></italic><bold>E</bold><italic><tp:taxon-name><tp:taxon-name-part taxon-name-part-type="genus" reg="Buenoa">B.</tp:taxon-name-part><tp:taxon-name-part taxon-name-part-type="species" reg="konta">konta</tp:taxon-name-part></tp:taxon-name></italic><bold>F</bold><italic><tp:taxon-name><tp:taxon-name-part taxon-name-part-type="genus" reg="Buenoa">B.</tp:taxon-name-part><tp:taxon-name-part taxon-name-part-type="species" reg="mutabilis">mutabilis</tp:taxon-name-part></tp:taxon-name></italic><bold>G</bold><italic><tp:taxon-name><tp:taxon-name-part taxon-name-part-type="genus" reg="Buenoa">B.</tp:taxon-name-part><tp:taxon-name-part taxon-name-part-type="species" reg="pallipes">pallipes</tp:taxon-name-part></tp:taxon-name></italic><bold>H</bold><italic><tp:taxon-name><tp:taxon-name-part taxon-name-part-type="genus" reg="Buenoa">B.</tp:taxon-name-part><tp:taxon-name-part taxon-name-part-type="species" reg="platycnemis">platycnemis</tp:taxon-name-part></tp:taxon-name></italic><bold>I</bold><italic><tp:taxon-name><tp:taxon-name-part taxon-name-part-type="genus" reg="Buenoa">B.</tp:taxon-name-part><tp:taxon-name-part taxon-name-part-type="species" reg="pseudomutabilis">pseudomutabilis</tp:taxon-name-part></tp:taxon-name></italic><bold>J</bold><italic><tp:taxon-name><tp:taxon-name-part taxon-name-part-type="genus" reg="Buenoa">B.</tp:taxon-name-part><tp:taxon-name-part taxon-name-part-type="species" reg="salutis">salutis</tp:taxon-name-part></tp:taxon-name></italic><bold>K</bold><italic><tp:taxon-name><tp:taxon-name-part taxon-name-part-type="genus" reg="Buenoa">B.</tp:taxon-name-part><tp:taxon-name-part taxon-name-part-type="species" reg="tarsalis">tarsalis</tp:taxon-name-part></tp:taxon-name></italic><bold>L</bold><italic><tp:taxon-name><tp:taxon-name-part taxon-name-part-type="genus" reg="Buenoa">B.</tp:taxon-name-part><tp:taxon-name-part taxon-name-part-type="species" reg="unguis">unguis</tp:taxon-name-part></tp:taxon-name></italic><bold>M</bold><italic><tp:taxon-name><tp:taxon-name-part taxon-name-part-type="genus" reg="Notonecta">Notonecta</tp:taxon-name-part><tp:taxon-name-part taxon-name-part-type="species" reg="disturbata">disturbata</tp:taxon-name-part></tp:taxon-name></italic><bold>N</bold><italic><tp:taxon-name><tp:taxon-name-part taxon-name-part-type="genus" reg="Enitharoides">Enitharoides</tp:taxon-name-part><tp:taxon-name-part taxon-name-part-type="species" reg="brasiliensis">brasiliensis</tp:taxon-name-part></tp:taxon-name></italic><bold>O</bold><italic><tp:taxon-name><tp:taxon-name-part taxon-name-part-type="genus" reg="Enitharoides">E.</tp:taxon-name-part><tp:taxon-name-part taxon-name-part-type="species" reg="tricomerus">tricomerus</tp:taxon-name-part></tp:taxon-name></italic><bold>P, Q</bold><italic><tp:taxon-name><tp:taxon-name-part taxon-name-part-type="genus" reg="Martarega">Martarega</tp:taxon-name-part><tp:taxon-name-part taxon-name-part-type="species" reg="bentoi">bentoi</tp:taxon-name-part></tp:taxon-name></italic><bold>R</bold><italic><tp:taxon-name><tp:taxon-name-part taxon-name-part-type="genus" reg="Martarega">M.</tp:taxon-name-part><tp:taxon-name-part taxon-name-part-type="species" reg="brasiliensis">brasiliensis</tp:taxon-name-part></tp:taxon-name></italic><bold>S</bold><italic><tp:taxon-name><tp:taxon-name-part taxon-name-part-type="genus" reg="Martarega">M.</tp:taxon-name-part><tp:taxon-name-part taxon-name-part-type="species" reg="membranacea">membranacea</tp:taxon-name-part></tp:taxon-name></italic>. <bold>A–D, F–H, J–O, Q–R</bold> are macropterous specimens; <bold>E, I, P, S</bold> are brachypterous specimens. Scale bars: 1 mm, unless otherwise indicated.</p></caption><graphic xmlns:xlink="http://www.w3.org/1999/xlink" xlink:href="zookeys-1233-245_article-120598__-g010.jpg" position="float" orientation="portrait" xlink:type="simple" id="oo_1296433.jpg"><uri content-type="original_file" xlink:type="simple">https://binary.pensoft.net/fig/1296433</uri></graphic></fig><fig id="F9" position="float" orientation="portrait"><object-id xmlns:xlink="http://www.w3.org/1999/xlink" content-type="doi" xlink:type="simple">10.3897/zookeys.1233.120598.figure9</object-id><object-id xmlns:xlink="http://www.w3.org/1999/xlink" content-type="arpha" xlink:type="simple">18DC848A-E53E-5C0B-A210-63E4DB785DD8</object-id><label>Figure 9.</label><caption><p><italic><tp:taxon-name><tp:taxon-name-part taxon-name-part-type="genus" reg="Martarega">Martarega</tp:taxon-name-part></tp:taxon-name></italic>, aspect of brachypterous male hemelytra, lateral view; hyaline portions are represented as undotted, modified from <xref ref-type="bibr" rid="B6">Barbosa 2014</xref><bold>A</bold><italic><tp:taxon-name><tp:taxon-name-part taxon-name-part-type="genus" reg="Martarega">Martarega</tp:taxon-name-part><tp:taxon-name-part taxon-name-part-type="species" reg="bentoi">bentoi</tp:taxon-name-part></tp:taxon-name></italic><bold>B</bold><italic><tp:taxon-name><tp:taxon-name-part taxon-name-part-type="genus" reg="Martarega">M.</tp:taxon-name-part><tp:taxon-name-part taxon-name-part-type="species" reg="brasiliensis">brasiliensis</tp:taxon-name-part></tp:taxon-name></italic><bold>C</bold><italic><tp:taxon-name><tp:taxon-name-part taxon-name-part-type="genus" reg="Martarega">M.</tp:taxon-name-part><tp:taxon-name-part taxon-name-part-type="species" reg="membranacea">membranacea</tp:taxon-name-part></tp:taxon-name></italic>. Abbreviations: cc = claval commissure, hp = hemelytral process, hs = hemelytral process stripe, ms = medial longitudinal stripe.</p></caption><graphic xmlns:xlink="http://www.w3.org/1999/xlink" xlink:href="zookeys-1233-245_article-120598__-g009.jpg" position="float" orientation="portrait" xlink:type="simple" id="oo_1296432.jpg"><uri content-type="original_file" xlink:type="simple">https://binary.pensoft.net/fig/1296432</uri></graphic></fig></tp:treatment-sec><ref-list><ref id="B6"><mixed-citation xmlns:xlink="http://www.w3.org/1999/xlink" xlink:type="simple"><person-group><name name-style="western"><surname>Barbosa</surname><given-names>JF</given-names></name></person-group> (<year>2014</year>) <source>Revisão e análise filogenética do gênero <italic><tp:taxon-name><tp:taxon-name-part taxon-name-part-type="genus">Martarega</tp:taxon-name-part></tp:taxon-name></italic> White, 1879 (<tp:taxon-name><tp:taxon-name-part taxon-name-part-type="order">Hemiptera</tp:taxon-name-part></tp:taxon-name>: <tp:taxon-name><tp:taxon-name-part taxon-name-part-type="suborder">Heteroptera</tp:taxon-name-part></tp:taxon-name>: <tp:taxon-name><tp:taxon-name-part taxon-name-part-type="infraorder">Nepomorpha</tp:taxon-name-part></tp:taxon-name>: <tp:taxon-name><tp:taxon-name-part taxon-name-part-type="family">Notonectidae</tp:taxon-name-part></tp:taxon-name>).</source><publisher-name>PhD Thesis</publisher-name>, <publisher-loc>Universidade Federal do Rio de Janeiro, Rio de Janeiro, RJ</publisher-loc>, <size units="page">283 pp</size>.</mixed-citation></ref><ref id="B86"><mixed-citation xmlns:xlink="http://www.w3.org/1999/xlink" xlink:type="simple"><person-group><name name-style="western"><surname>Truxal</surname><given-names>FS</given-names></name></person-group> (<year>1949</year>) <article-title>A Study of the Genus <italic><tp:taxon-name><tp:taxon-name-part taxon-name-part-type="genus">Martarega</tp:taxon-name-part></tp:taxon-name></italic> (<tp:taxon-name><tp:taxon-name-part taxon-name-part-type="order">Hemiptera</tp:taxon-name-part></tp:taxon-name>, <tp:taxon-name><tp:taxon-name-part taxon-name-part-type="family">Notonectidae</tp:taxon-name-part></tp:taxon-name>).</article-title><source>Journal of the Kansas Entomological Society</source><volume>22</volume>(<issue>1</issue>): <fpage>1</fpage>–<lpage>24</lpage>.</mixed-citation></ref><ref id="B7"><mixed-citation xmlns:xlink="http://www.w3.org/1999/xlink" xlink:type="simple"><person-group><name name-style="western"><surname>Barbosa</surname><given-names>JF</given-names></name><name name-style="western"><surname>Dias-Silva</surname><given-names>K</given-names></name></person-group> (<year>2017</year>) <article-title>Checklist and new records of <tp:taxon-name><tp:taxon-name-part taxon-name-part-type="family">Notonectidae</tp:taxon-name-part></tp:taxon-name> (<tp:taxon-name><tp:taxon-name-part taxon-name-part-type="order">Hemiptera</tp:taxon-name-part></tp:taxon-name>: <tp:taxon-name><tp:taxon-name-part taxon-name-part-type="suborder">Heteroptera</tp:taxon-name-part></tp:taxon-name>: <tp:taxon-name><tp:taxon-name-part taxon-name-part-type="infraorder">Nepomorpha</tp:taxon-name-part></tp:taxon-name>) from Goiás, Brazil.</article-title><source>EntomoBrasilis</source><volume>10</volume>(<issue>1</issue>): <fpage>44</fpage>–<lpage>50</lpage>. <ext-link xlink:href="10.12741/ebrasilis.v10i1.667" ext-link-type="doi" xlink:type="simple">https://doi.org/10.12741/ebrasilis.v10i1.667</ext-link></mixed-citation></ref><ref id="B27"><mixed-citation xmlns:xlink="http://www.w3.org/1999/xlink" xlink:type="simple"><person-group><name name-style="western"><surname>Floriano</surname><given-names>CFB</given-names></name><name name-style="western"><surname>Oliveira</surname><given-names>IADV</given-names></name><name name-style="western"><surname>Melo</surname><given-names>AL</given-names></name></person-group> (<year>2013</year>) <article-title>New records and checklist of aquatic and semi-aquatic <tp:taxon-name><tp:taxon-name-part taxon-name-part-type="suborder">Heteroptera</tp:taxon-name-part></tp:taxon-name> (<tp:taxon-name><tp:taxon-name-part taxon-name-part-type="class">Insecta</tp:taxon-name-part></tp:taxon-name>: <tp:taxon-name><tp:taxon-name-part taxon-name-part-type="order">Hemiptera</tp:taxon-name-part></tp:taxon-name>: <tp:taxon-name><tp:taxon-name-part taxon-name-part-type="infraorder">Gerromorpha</tp:taxon-name-part></tp:taxon-name> and <tp:taxon-name><tp:taxon-name-part taxon-name-part-type="infraorder">Nepomorpha</tp:taxon-name-part></tp:taxon-name>) from the southern region of Mato Grosso do Sul, Brazil.</article-title><source>Biota Neotropica</source><volume>13</volume>(<issue>1</issue>): <fpage>210</fpage>–<lpage>219</lpage>. <ext-link xlink:href="10.1590/S1676-06032013000100022" ext-link-type="doi" xlink:type="simple">https://doi.org/10.1590/S1676-06032013000100022</ext-link></mixed-citation></ref><ref id="B8"><mixed-citation xmlns:xlink="http://www.w3.org/1999/xlink" xlink:type="simple"><person-group><name name-style="western"><surname>Barbosa</surname><given-names>JF</given-names></name><name name-style="western"><surname>Giehl</surname><given-names>NFS</given-names></name></person-group> (<year>2014</year>) <article-title>New distribution records of the genus <italic><tp:taxon-name><tp:taxon-name-part taxon-name-part-type="genus">Martarega</tp:taxon-name-part></tp:taxon-name></italic> White, 1879 (<tp:taxon-name><tp:taxon-name-part taxon-name-part-type="order">Hemiptera</tp:taxon-name-part></tp:taxon-name>: <tp:taxon-name><tp:taxon-name-part taxon-name-part-type="suborder">Heteroptera</tp:taxon-name-part></tp:taxon-name>: <tp:taxon-name><tp:taxon-name-part taxon-name-part-type="family">Notonectidae</tp:taxon-name-part></tp:taxon-name>) in eastern Mato Grosso State, Brazil.</article-title><source>Check List</source><volume>10</volume>(<issue>5</issue>): <fpage>1152</fpage>–<lpage>1155</lpage>. <ext-link xlink:href="10.15560/10.5.1152" ext-link-type="doi" xlink:type="simple">https://doi.org/10.15560/10.5.1152</ext-link></mixed-citation></ref><ref id="B58"><mixed-citation xmlns:xlink="http://www.w3.org/1999/xlink" xlink:type="simple"><person-group><name name-style="western"><surname>Nieser</surname><given-names>N</given-names></name></person-group> (<year>1970</year>) <article-title>Records of South American <tp:taxon-name><tp:taxon-name-part taxon-name-part-type="family">Notonectidae</tp:taxon-name-part></tp:taxon-name> mainly from the Amazon-Region.</article-title><source>Studies on the Fauna of Suriname and other Guyanas</source><volume>12</volume>(<issue>46</issue>): <fpage>71</fpage>–<lpage>93</lpage>.</mixed-citation></ref><ref id="B13"><mixed-citation xmlns:xlink="http://www.w3.org/1999/xlink" xlink:type="simple"><person-group><name name-style="western"><surname>Barbosa</surname><given-names>JF</given-names></name><name name-style="western"><surname>Ribeiro</surname><given-names>JRI</given-names></name><name name-style="western"><surname>Ferreira-Keppler</surname><given-names>RL</given-names></name></person-group> (<year>2010b</year>) <article-title>A new species of <italic><tp:taxon-name><tp:taxon-name-part taxon-name-part-type="genus">Martarega</tp:taxon-name-part></tp:taxon-name></italic> White, 1879 (<tp:taxon-name><tp:taxon-name-part taxon-name-part-type="order">Hemiptera</tp:taxon-name-part></tp:taxon-name>: <tp:taxon-name><tp:taxon-name-part taxon-name-part-type="suborder">Heteroptera</tp:taxon-name-part></tp:taxon-name>: <tp:taxon-name><tp:taxon-name-part taxon-name-part-type="family">Notonectidae</tp:taxon-name-part></tp:taxon-name>) from the State of Pará, Brazil, and new records for three species in Brazil.</article-title><source>Zootaxa</source><volume>2351</volume>(<issue>1</issue>): <fpage>58</fpage>–<lpage>64</lpage>. <ext-link xlink:href="10.11646/zootaxa.2351.1.6" ext-link-type="doi" xlink:type="simple">https://doi.org/10.11646/zootaxa.2351.1.6</ext-link></mixed-citation></ref><ref id="B15"><mixed-citation xmlns:xlink="http://www.w3.org/1999/xlink" xlink:type="simple"><person-group><name name-style="western"><surname>Barbosa</surname><given-names>JF</given-names></name><name name-style="western"><surname>Ribeiro</surname><given-names>JRI</given-names></name><name name-style="western"><surname>Nessimian</surname><given-names>JL</given-names></name></person-group> (<year>2012</year>) <article-title>A synopsis of <italic><tp:taxon-name><tp:taxon-name-part taxon-name-part-type="genus">Martarega</tp:taxon-name-part></tp:taxon-name></italic> White, 1879 (<tp:taxon-name><tp:taxon-name-part taxon-name-part-type="class">Insecta</tp:taxon-name-part></tp:taxon-name>: <tp:taxon-name><tp:taxon-name-part taxon-name-part-type="suborder">Heteroptera</tp:taxon-name-part></tp:taxon-name>: <tp:taxon-name><tp:taxon-name-part taxon-name-part-type="family">Notonectidae</tp:taxon-name-part></tp:taxon-name>) occurring in the Brazilian Amazonia, with descriptions of three new species.</article-title><source>Journal of Natural History</source><volume>46</volume>(<issue>17–18</issue>): <fpage>1025</fpage>–<lpage>1057</lpage>. <ext-link xlink:href="10.1080/00222933.2011.651645" ext-link-type="doi" xlink:type="simple">https://doi.org/10.1080/00222933.2011.651645</ext-link></mixed-citation></ref><ref id="B74"><mixed-citation xmlns:xlink="http://www.w3.org/1999/xlink" xlink:type="simple"><person-group><name name-style="western"><surname>Ribeiro</surname><given-names>JRI</given-names></name><name name-style="western"><surname>Moreira</surname><given-names>FFF</given-names></name><name name-style="western"><surname>Alecrim</surname><given-names>VP</given-names></name><name name-style="western"><surname>Barbosa</surname><given-names>JF</given-names></name><name name-style="western"><surname>Nessimian</surname><given-names>JL</given-names></name></person-group> (<year>2010</year>) <article-title>Espécies de heterópteros dulçaqüícolas (<tp:taxon-name><tp:taxon-name-part taxon-name-part-type="order">Hemiptera</tp:taxon-name-part></tp:taxon-name>, <tp:taxon-name><tp:taxon-name-part taxon-name-part-type="suborder">Heteroptera</tp:taxon-name-part></tp:taxon-name>, <tp:taxon-name><tp:taxon-name-part taxon-name-part-type="infraorder">Gerromorpha</tp:taxon-name-part></tp:taxon-name> e <tp:taxon-name><tp:taxon-name-part taxon-name-part-type="infraorder">Nepomorpha</tp:taxon-name-part></tp:taxon-name>) registradas no Estado do Rio de Janeiro, Brasil.</article-title><source>Publicaçoes Avulsas do Museu Nacional</source><volume>67</volume>(<issue>3–4</issue>): <fpage>303</fpage>–<lpage>312</lpage>.</mixed-citation></ref><ref id="B11"><mixed-citation xmlns:xlink="http://www.w3.org/1999/xlink" xlink:type="simple"><person-group><name name-style="western"><surname>Barbosa</surname><given-names>JF</given-names></name><name name-style="western"><surname>Rodrigues</surname><given-names>HDD</given-names></name></person-group> (<year>2013</year>) <article-title>A new species of <italic><tp:taxon-name><tp:taxon-name-part taxon-name-part-type="genus">Martarega</tp:taxon-name-part></tp:taxon-name></italic> White, 1879, with new distributional records of <tp:taxon-name><tp:taxon-name-part taxon-name-part-type="family">Notonectidae</tp:taxon-name-part></tp:taxon-name> (<tp:taxon-name><tp:taxon-name-part taxon-name-part-type="order">Hemiptera</tp:taxon-name-part></tp:taxon-name>: <tp:taxon-name><tp:taxon-name-part taxon-name-part-type="suborder">Heteroptera</tp:taxon-name-part></tp:taxon-name>: <tp:taxon-name><tp:taxon-name-part taxon-name-part-type="infraorder">Nepomorpha</tp:taxon-name-part></tp:taxon-name>) from Brazil.</article-title><source>Zootaxa</source><volume>3682</volume>(<issue>4</issue>): <fpage>534</fpage>–<lpage>540</lpage>. <ext-link xlink:href="10.11646/zootaxa.3682.4.4" ext-link-type="doi" xlink:type="simple">https://doi.org/10.11646/zootaxa.3682.4.4</ext-link></mixed-citation></ref><ref id="B20"><mixed-citation xmlns:xlink="http://www.w3.org/1999/xlink" xlink:type="simple"><person-group><name name-style="western"><surname>Castanhole</surname><given-names>MMU</given-names></name><name name-style="western"><surname>Marchesin</surname><given-names>SRC</given-names></name><name name-style="western"><surname>Pereira</surname><given-names>LLV</given-names></name><name name-style="western"><surname>Moreira</surname><given-names>FFF</given-names></name><name name-style="western"><surname>Barbosa</surname><given-names>JF</given-names></name><name name-style="western"><surname>Valério</surname><given-names>JR</given-names></name><name name-style="western"><surname>Itoyama</surname><given-names>MM</given-names></name></person-group> (<year>2013</year>) <article-title>The first assess of the haplotypes from COI gene sequences in species of spittlebugs (<tp:taxon-name><tp:taxon-name-part taxon-name-part-type="infraorder">Cicadomorpha</tp:taxon-name-part></tp:taxon-name>: <tp:taxon-name><tp:taxon-name-part taxon-name-part-type="order">Hemiptera</tp:taxon-name-part></tp:taxon-name>) and aquatic true bugs (<tp:taxon-name><tp:taxon-name-part taxon-name-part-type="infraorder">Gerromorpha</tp:taxon-name-part></tp:taxon-name> &amp; <tp:taxon-name><tp:taxon-name-part taxon-name-part-type="infraorder">Nepomorpha</tp:taxon-name-part></tp:taxon-name>: <tp:taxon-name><tp:taxon-name-part taxon-name-part-type="order">Hemiptera</tp:taxon-name-part></tp:taxon-name>) in Brazil.</article-title><source>Genetics and Molecular Research</source><volume>12</volume>(<issue>4</issue>): <fpage>5372</fpage>–<lpage>5381</lpage>. <ext-link xlink:href="10.4238/2013.November.7.12" ext-link-type="doi" xlink:type="simple">https://doi.org/10.4238/2013.November.7.12</ext-link></mixed-citation></ref><ref id="B70"><mixed-citation xmlns:xlink="http://www.w3.org/1999/xlink" xlink:type="simple"><person-group><name name-style="western"><surname>Pereira</surname><given-names>LLV</given-names></name><name name-style="western"><surname>Alevi</surname><given-names>KCC</given-names></name><name name-style="western"><surname>Castanhole</surname><given-names>MMU</given-names></name><name name-style="western"><surname>Moreira</surname><given-names>FFF</given-names></name><name name-style="western"><surname>Barbosa</surname><given-names>JF</given-names></name><name name-style="western"><surname>Itoyama</surname><given-names>MM</given-names></name></person-group> (<year>2015a</year>) <article-title>Cytogenetics Analysis and Testis Morphology of Aquatic Species of the Families <tp:taxon-name><tp:taxon-name-part taxon-name-part-type="family">Belostomatidae</tp:taxon-name-part></tp:taxon-name>, <tp:taxon-name><tp:taxon-name-part taxon-name-part-type="family">Gelastocoridae</tp:taxon-name-part></tp:taxon-name>, <tp:taxon-name><tp:taxon-name-part taxon-name-part-type="family">Gerridae</tp:taxon-name-part></tp:taxon-name>, <tp:taxon-name><tp:taxon-name-part taxon-name-part-type="family">Notonectidae</tp:taxon-name-part></tp:taxon-name>, and <tp:taxon-name><tp:taxon-name-part taxon-name-part-type="family">Veliidae</tp:taxon-name-part></tp:taxon-name> (<tp:taxon-name><tp:taxon-name-part taxon-name-part-type="suborder">Heteroptera</tp:taxon-name-part></tp:taxon-name>).</article-title><source>Journal of Insect Science</source><volume>15</volume>(<issue>1</issue>): <fpage>1</fpage>–<lpage>10</lpage>. <ext-link xlink:href="10.1093/jisesa/iev009" ext-link-type="doi" xlink:type="simple">https://doi.org/10.1093/jisesa/iev009</ext-link></mixed-citation></ref><ref id="B71"><mixed-citation xmlns:xlink="http://www.w3.org/1999/xlink" xlink:type="simple"><person-group><name name-style="western"><surname>Pereira</surname><given-names>LLV</given-names></name><name name-style="western"><surname>Alevi</surname><given-names>KCC</given-names></name><name name-style="western"><surname>Moreira</surname><given-names>FFF</given-names></name><name name-style="western"><surname>Barbosa</surname><given-names>JF</given-names></name><name name-style="western"><surname>Silistino-Souza</surname><given-names>ER</given-names></name><name name-style="western"><surname>Silva-Júnior</surname><given-names>FC</given-names></name><name name-style="western"><surname>Souza-Firmino</surname><given-names>TS</given-names></name><name name-style="western"><surname>Banho</surname><given-names>CA</given-names></name><name name-style="western"><surname>Itoyama</surname><given-names>MM</given-names></name></person-group> (<year>2015b</year>) <article-title>Study of nucleolar behavior during spermatogenesis in <italic><tp:taxon-name><tp:taxon-name-part taxon-name-part-type="genus">Martarega</tp:taxon-name-part><tp:taxon-name-part taxon-name-part-type="species">brasiliensis</tp:taxon-name-part></tp:taxon-name></italic> (<tp:taxon-name><tp:taxon-name-part taxon-name-part-type="suborder">Heteroptera</tp:taxon-name-part></tp:taxon-name>, <tp:taxon-name><tp:taxon-name-part taxon-name-part-type="family">Notonectidae</tp:taxon-name-part></tp:taxon-name>).</article-title><source>Genetics and Molecular Research</source><volume>14</volume>(<issue>3</issue>): <fpage>8988</fpage>–<lpage>8994</lpage>. <ext-link xlink:href="10.4238/2015.August.7.7" ext-link-type="doi" xlink:type="simple">https://doi.org/10.4238/2015.August.7.7</ext-link></mixed-citation></ref><ref id="B66"><mixed-citation xmlns:xlink="http://www.w3.org/1999/xlink" xlink:type="simple"><person-group><name name-style="western"><surname>Padilla-Gil</surname><given-names>DN</given-names></name></person-group> (<year>2014</year>) <article-title>New records of aquatic <tp:taxon-name><tp:taxon-name-part taxon-name-part-type="suborder">Heteroptera</tp:taxon-name-part></tp:taxon-name> (<tp:taxon-name><tp:taxon-name-part taxon-name-part-type="order">Hemiptera</tp:taxon-name-part></tp:taxon-name>) from the Andean foothills of the Amazonia (Putumayo, Colombia).</article-title><source>Revista Colombiana de Entomologia</source><volume>40</volume>(<issue>2</issue>): <fpage>230</fpage>–<lpage>234</lpage>.</mixed-citation></ref><ref id="B57"><mixed-citation xmlns:xlink="http://www.w3.org/1999/xlink" xlink:type="simple"><person-group><name name-style="western"><surname>Nieser</surname><given-names>N</given-names></name></person-group> (<year>1968</year>) <article-title><tp:taxon-name><tp:taxon-name-part taxon-name-part-type="family">Notonectidae</tp:taxon-name-part></tp:taxon-name> of Suriname with additional records of other Neotropical species.</article-title><source>Studies on the Fauna of Suriname and other Guyanas</source><volume>40</volume>: <fpage>110</fpage>–<lpage>136</lpage>.</mixed-citation></ref></ref-list></tp:taxon-treatment>
